# Supplementary material for: 3-Ethyl-8-meth­oxy-4-(2,3,4,6-tetra-O-acetyl-β-d-glucopyranos­yloxy)quinolin-2(1H)-one
Source: Acta Crystallogr Sect E Struct Rep Online. 2010 May 12;66(Pt 6):o1328–9. doi: 10.1107/S1600536810016636 (PMC2979627; doi:10.1107/S1600536810016636)
Supplement: Supplementary file 1 [file e-66-o1328-sup1.cif]

##############################################################################
###                                                                        ###
###        Electronic paper (Acta Crystallographica Section E)             ###
###                                                                        ###
##############################################################################
#                                                                            #
# This CIF contains the data in a paper accepted for publication in Acta     #
# Crystallographica Section E. It conforms to the requirements of Notes      #
# for Authors for Section E, and has been peer reviewed under the auspices   #
# of the IUCr Commission on Journals.                                        #
#                                                                            #
# Full details of the Crystallographic Information File format               #
# are given in the paper "The Crystallographic Information File (CIF):       #
# a New Standard Archive File for Crystallography" by S. R. Hall, F. H.      #
# Allen and I. D. Brown [Acta Cryst. (1991), A47, 655-685].                  #
#                                                                            #
# The current version of the core CIF dictionary is obtainable from          #
# ftp://ftp.iucr.org/pub/cif_core.dic. The current version number is 2.4.    #
#                                                                            #
# Software is freely available for graphical display of the structure(s) in  #
# this CIF.  For information consult the CIF home page http://www.iucr.org/  #
# cif/home.html                                                              #
#                                                                            #
# This file may be used for bona fide research purposes within the           #
# scientific community so long as proper attribution is given to the journal # 
# article from which it was obtained.                                        #
#                                                                            #
##############################################################################
                                             
data_I
_audit_creation_method     SHELXL-97
_chemical_name_systematic
;\
3-Ethyl-8-methoxy-4-(2,3,4,6-tetra-<i>O</i>-acetyl-\b-D-
glucopyranosyloxy)quinolin-2(1<i>H</i>)-one
;
_chemical_name_common     ?
_chemical_formula_moiety     'C26 H31 N O12'
_chemical_formula_sum     'C26 H31 N O12'
_chemical_formula_iupac     'C26 H31 N O12'
_chemical_formula_weight     549.52
_chemical_melting_point     ?
_chemical_melting_point_gt     452
_chemical_melting_point_lt     455
_symmetry_cell_setting     orthorhombic
_symmetry_space_group_name_H-M     'P 21 21 21'
_symmetry_space_group_name_hall     'P 2ac 2ab'
loop_
    _symmetry_equiv_pos_as_xyz
    'x, y, z'
    '-x+1/2, -y, z+1/2'
    '-x, y+1/2, -z+1/2'
    'x+1/2, -y+1/2, -z'
_cell_length_a     5.36993(11)
_cell_length_b     19.2205(6)
_cell_length_c     27.2479(6)
_cell_angle_alpha     90.0
_cell_angle_beta     90.0
_cell_angle_gamma     90.0
_cell_volume     2812.33(11)
_cell_formula_units_Z     4
_cell_measurement_reflns_used     17385
_cell_measurement_theta_min     3.0772
_cell_measurement_theta_max     27.1871
_cell_measurement_temperature     150(2)
_exptl_crystal_description     'block'
_exptl_crystal_colour     'colourless'
_exptl_crystal_size_max     0.40
_exptl_crystal_size_mid     0.40
_exptl_crystal_size_min     0.30
_exptl_crystal_density_diffrn     1.298
_exptl_crystal_density_meas     ?
_exptl_crystal_density_method     'not measured'
_exptl_crystal_F_000     1160
_exptl_absorpt_coefficient_mu     0.104
_exptl_absorpt_correction_type     multi-scan
_exptl_absorpt_process_details     '(CrysAlis RED; Oxford Diffraction, 2006)'
_exptl_absorpt_correction_T_min     0.9183
_exptl_absorpt_correction_T_max     0.9674
_exptl_special_details
;
;
_diffrn_ambient_temperature     150(2)
_diffrn_radiation_type     MoK\a
_diffrn_radiation_wavelength     0.71073
_diffrn_radiation_source     'fine-focus sealed tube'
_diffrn_radiation_monochromator     graphite
_diffrn_measurement_device_type     'Kuma KM-4 CCD diffractometer'
_diffrn_measurement_method     '\w scan'
_diffrn_detector_area_resol_mean     0.06
_diffrn_reflns_number     32021
_diffrn_reflns_av_R_equivalents     0.0196
_diffrn_reflns_av_sigmaI/netI     0.0167
_diffrn_reflns_theta_min     3.09
_diffrn_reflns_theta_max     27.28
_diffrn_reflns_theta_full     25.00
_diffrn_measured_fraction_theta_max     0.942
_diffrn_measured_fraction_theta_full     0.996
_diffrn_reflns_limit_h_min     -6
_diffrn_reflns_limit_h_max     6
_diffrn_reflns_limit_k_min     -13
_diffrn_reflns_limit_k_max     24
_diffrn_reflns_limit_l_min     -34
_diffrn_reflns_limit_l_max     34
_diffrn_standards_number     0
_diffrn_standards_interval_count     0
_diffrn_standards_interval_time     0
_diffrn_standards_decay_%     0
_refine_special_details
;
Refinement of <i>F</i>^2^ against ALL reflections. The weighted <i>R</i>-factor
wR and goodness of fit <i>S</i> are based on <i>F</i>^2^, conventional
<i>R</i>-factors <i>R</i> are based on <i>F</i>, with <i>F</i> set to zero for
negative <i>F</i>^2^. The threshold expression of <i>F</i>^2^ >
2\s(<i>F</i>^2^) is used only for calculating <i>R</i>-factors(gt) etc. and is
not relevant to the choice of reflections for refinement. <i>R</i>-factors
based on <i>F</i>^2^ are statistically about twice as large as those based on
<i>F</i>, and <i>R</i>- factors based on ALL data will be even larger.
;
_reflns_number_total     3429
_reflns_number_gt     2990
_reflns_threshold_expression     I>2\s(I)
_refine_ls_structure_factor_coef     Fsqd
_refine_ls_matrix_type     full
_refine_ls_R_factor_all     0.0392
_refine_ls_R_factor_gt     0.0317
_refine_ls_wR_factor_gt     0.0777
_refine_ls_wR_factor_ref     0.0797
_refine_ls_goodness_of_fit_ref     1.086
_refine_ls_restrained_S_all     1.097
_refine_ls_number_reflns     3429
_refine_ls_number_parameters     387
_refine_ls_number_restraints     81
_refine_ls_hydrogen_treatment     constr
_refine_ls_weighting_scheme     calc
_refine_ls_weighting_details
         'calc w=1/[\s^2^(Fo^2^)+(0.0384P)^2^+0.5245P] where P=(Fo^2^+2Fc^2^)/3'
_atom_sites_solution_hydrogens     geom
_atom_sites_solution_primary     direct
_atom_sites_solution_secondary     difmap
_refine_ls_shift/su_max     0.000
_refine_ls_shift/su_mean     0.000
_refine_diff_density_max     0.166
_refine_diff_density_min     -0.133
_refine_ls_extinction_method     none
_refine_ls_extinction_coef     ?
loop_
    _atom_type_symbol
    _atom_type_description
    _atom_type_scat_dispersion_real
    _atom_type_scat_dispersion_imag
    _atom_type_scat_source
    'C' 'C' 0.0033 0.0016
                         'International Tables Vol C Tables 4.2.6.8 and 6.1.1.4'
    'H' 'H' 0.0000 0.0000
                         'International Tables Vol C Tables 4.2.6.8 and 6.1.1.4'
    'N' 'N' 0.0061 0.0033
                         'International Tables Vol C Tables 4.2.6.8 and 6.1.1.4'
    'O' 'O' 0.0106 0.0060
                         'International Tables Vol C Tables 4.2.6.8 and 6.1.1.4'
_computing_data_collection     'CrysAlis CCD (Oxford Diffraction,  2006)'
_computing_cell_refinement     'CrysAlis RED (Oxford  Diffraction, 2006)'
_computing_data_reduction     'CrysAlis RED (Oxford Diffraction, 2006)'
_computing_structure_solution     'SHELXS97 (Sheldrick, 2008)'
_computing_structure_refinement     'SHELXL97 (Sheldrick, 2008)'
_computing_molecular_graphics
            'ORTEP-3 (Farrugia, 1997) and Mercury (Macrae <i>et al.</i>,  2008)'
_computing_publication_material     'SHELXL97 (Sheldrick, 2008)'
loop_
    _atom_site_type_symbol
    _atom_site_label
    _atom_site_fract_x
    _atom_site_fract_y
    _atom_site_fract_z
    _atom_site_U_iso_or_equiv
    _atom_site_adp_type
    _atom_site_calc_flag
    _atom_site_refinement_flags
    _atom_site_occupancy
    _atom_site_disorder_assembly
    _atom_site_disorder_group
    O O1 0.8708(3) 0.25786(7) 0.53327(5) 0.0341(3) Uani d . 1 . .
    O O2 1.3082(3) 0.37931(8) 0.41238(6) 0.0427(4) Uani d . 1 . .
    O O3 0.4748(3) 0.47871(7) 0.53992(5) 0.0271(3) Uani d . 1 . .
    O O4 0.6219(3) 0.48949(7) 0.61770(5) 0.0282(3) Uani d . 1 A .
    O O5 0.6116(3) 0.45605(8) 0.71945(5) 0.0410(4) Uani d . 1 . .
    O O6 0.5932(3) 0.62765(8) 0.70831(5) 0.0350(3) Uani d . 1 . .
    O O7 0.2195(3) 0.66554(7) 0.64089(5) 0.0315(3) Uani d . 1 A .
    O O8 0.3834(3) 0.62367(7) 0.53780(5) 0.0281(3) Uani d . 1 . .
    O O9 -0.0246(3) 0.64890(8) 0.54408(6) 0.0426(4) Uani d D 1 . .
    O O10 0.3960(4) 0.76681(8) 0.62089(7) 0.0567(5) Uani d . 1 A .
    O O11 0.2632(5) 0.59852(14) 0.75466(8) 0.0878(9) Uani d . 1 . .
    N N1 1.0003(3) 0.34410(8) 0.48366(6) 0.0270(4) Uani d . 1 . .
    H H1 1.1186 0.3166 0.4726 0.032 Uiso calc R 1 . .
    C C1 0.8445(4) 0.31841(10) 0.51878(7) 0.0275(4) Uani d . 1 . .
    C C2 0.6558(4) 0.36595(10) 0.53815(7) 0.0277(4) Uani d . 1 . .
    C C3 0.6499(4) 0.43204(10) 0.52114(7) 0.0252(4) Uani d . 1 . .
    C C4 0.8076(4) 0.45683(10) 0.48212(7) 0.0248(4) Uani d . 1 . .
    C C5 0.7871(4) 0.52319(10) 0.46025(7) 0.0306(4) Uani d . 1 . .
    H H5 0.6672 0.5556 0.4719 0.037 Uiso calc R 1 . .
    C C6 0.9409(5) 0.54054(11) 0.42219(8) 0.0369(5) Uani d . 1 . .
    H H6 0.9236 0.5848 0.4071 0.044 Uiso calc R 1 . .
    C C7 1.1230(5) 0.49464(11) 0.40506(8) 0.0363(5) Uani d . 1 . .
    H H7 1.2315 0.5083 0.3793 0.044 Uiso calc R 1 . .
    C C8 1.1447(4) 0.42976(11) 0.42563(7) 0.0312(5) Uani d . 1 . .
    C C9 0.9848(4) 0.41033(10) 0.46433(7) 0.0256(4) Uani d . 1 . .
    C C10 1.4892(5) 0.39485(14) 0.37598(8) 0.0436(6) Uani d . 1 . .
    H H10A 1.6029 0.3553 0.3724 0.065 Uiso calc R 1 . .
    H H10B 1.5837 0.4362 0.3858 0.065 Uiso calc R 1 . .
    H H10C 1.4058 0.4038 0.3446 0.065 Uiso calc R 1 . .
    C C11 0.4782(5) 0.33763(11) 0.57576(8) 0.0391(5) Uani d . 1 . .
    H H11A 0.3952 0.2960 0.5620 0.047 Uiso calc R 1 . .
    H H11B 0.3480 0.3729 0.5821 0.047 Uiso calc R 1 . .
    C C12 0.5982(7) 0.31787(14) 0.62423(9) 0.0614(8) Uani d . 1 . .
    H H12A 0.4688 0.3042 0.6477 0.092 Uiso calc R 1 . .
    H H12B 0.6905 0.3578 0.6372 0.092 Uiso calc R 1 . .
    H H12C 0.7128 0.2789 0.6191 0.092 Uiso calc R 1 . .
    C C13 0.5741(4) 0.52634(10) 0.57359(6) 0.0238(4) Uani d . 1 . .
    H H13 0.7309 0.5474 0.5605 0.029 Uiso calc R 1 . .
    C C14 0.7213(4) 0.53372(11) 0.65513(7) 0.0275(4) Uani d . 1 . .
    H H14 0.8610 0.5618 0.6411 0.033 Uiso calc R 1 A .
    C C15 0.5099(4) 0.58234(11) 0.66957(7) 0.0269(4) Uani d . 1 A .
    H H15 0.3631 0.5546 0.6809 0.032 Uiso calc R 1 . .
    C C16 0.4377(4) 0.62670(10) 0.62631(7) 0.0255(4) Uani d . 1 . .
    H H16 0.5763 0.6595 0.6183 0.031 Uiso calc R 1 A .
    C C17 0.3777(4) 0.58191(10) 0.58157(6) 0.0240(4) Uani d . 1 A .
    H H17 0.2101 0.5599 0.5855 0.029 Uiso calc R 1 . .
    C C18 0.8190(4) 0.48969(12) 0.69638(8) 0.0348(5) Uani d . 1 A .
    H H18A 0.9367 0.4545 0.6835 0.042 Uiso calc R 1 . .
    H H18B 0.9082 0.5191 0.7205 0.042 Uiso calc R 1 . .
    C C21 0.4515(6) 0.63038(14) 0.74961(9) 0.0497(7) Uani d . 1 . .
    C C22 0.5634(8) 0.68002(18) 0.78556(10) 0.0779(11) Uani d . 1 . .
    H H22A 0.5080 0.6680 0.8188 0.117 Uiso calc R 1 . .
    H H22B 0.5103 0.7275 0.7777 0.117 Uiso calc R 1 . .
    H H22C 0.7454 0.6771 0.7838 0.117 Uiso calc R 1 . .
    C C23 0.2251(4) 0.73549(11) 0.63784(8) 0.0308(5) Uani d . 1 . .
    C C24 -0.0071(5) 0.76662(13) 0.65782(10) 0.0443(6) Uani d . 1 A .
    H H24A 0.0278 0.8137 0.6698 0.067 Uiso calc R 1 . .
    H H24B -0.0689 0.7379 0.6849 0.067 Uiso calc R 1 . .
    H H24C -0.1333 0.7688 0.6319 0.067 Uiso calc R 1 . .
    C C25 0.1693(4) 0.65329(11) 0.52218(8) 0.0322(5) Uani d D 1 . .
    C C26 0.2118(5) 0.69197(13) 0.47544(9) 0.0469(6) Uani d D 1 . .
    H H26A 0.0592 0.6913 0.4557 0.070 Uiso calc R 1 . .
    H H26B 0.3469 0.6698 0.4570 0.070 Uiso calc R 1 . .
    H H26C 0.2573 0.7402 0.4829 0.070 Uiso calc R 1 . .
    C C19B 0.647(2) 0.4064(9) 0.7485(5) 0.069(3) Uani d PDU 0.366(8) A 1
    C C20B 0.435(3) 0.3921(15) 0.7846(9) 0.060(4) Uani d PDU 0.366(8) A 1
    H H20D 0.5040 0.3813 0.8170 0.090 Uiso calc PR 0.366(8) A 1
    H H20E 0.3359 0.3526 0.7729 0.090 Uiso calc PR 0.366(8) A 1
    H H20F 0.3280 0.4334 0.7870 0.090 Uiso calc PR 0.366(8) A 1
    O O12B 0.8449(12) 0.3784(5) 0.7519(4) 0.093(3) Uani d PDU 0.366(8) A 1
    C C19A 0.6517(12) 0.4270(4) 0.7636(3) 0.0563(18) Uani d PDU 0.634(8) A 2
    C C20A 0.415(2) 0.3870(9) 0.7769(5) 0.072(3) Uani d PDU 0.634(8) A 2
    H H20A 0.4502 0.3554 0.8043 0.108 Uiso calc PR 0.634(8) A 2
    H H20B 0.3589 0.3601 0.7485 0.108 Uiso calc PR 0.634(8) A 2
    H H20C 0.2846 0.4199 0.7866 0.108 Uiso calc PR 0.634(8) A 2
    O O12A 0.8390(7) 0.4347(4) 0.78546(18) 0.106(2) Uani d PDU 0.634(8) A 2
loop_
    _atom_site_aniso_label
    _atom_site_aniso_U_11
    _atom_site_aniso_U_22
    _atom_site_aniso_U_33
    _atom_site_aniso_U_12
    _atom_site_aniso_U_13
    _atom_site_aniso_U_23
    O1 0.0389(8) 0.0191(7) 0.0443(8) -0.0035(7) -0.0025(8) 0.0028(6)
    O2 0.0448(9) 0.0399(9) 0.0435(9) 0.0117(8) 0.0165(8) 0.0028(7)
    O3 0.0281(7) 0.0235(7) 0.0297(6) -0.0004(6) 0.0014(6) -0.0070(6)
    O4 0.0362(8) 0.0239(7) 0.0245(6) -0.0009(7) 0.0008(6) 0.0002(5)
    O5 0.0425(9) 0.0482(10) 0.0324(7) -0.0075(9) -0.0021(8) 0.0118(7)
    O6 0.0384(8) 0.0382(8) 0.0284(7) -0.0048(8) -0.0019(7) -0.0103(6)
    O7 0.0265(7) 0.0268(7) 0.0411(8) 0.0006(7) 0.0070(7) -0.0093(7)
    O8 0.0290(7) 0.0282(7) 0.0270(6) 0.0002(6) 0.0013(6) 0.0025(6)
    O9 0.0273(8) 0.0374(9) 0.0632(11) 0.0003(7) -0.0016(8) 0.0107(8)
    O10 0.0527(11) 0.0316(8) 0.0859(13) 0.0056(9) 0.0298(11) 0.0093(9)
    O11 0.0876(17) 0.125(2) 0.0504(12) -0.0470(17) 0.0358(12) -0.0397(13)
    N1 0.0300(8) 0.0204(8) 0.0307(8) 0.0027(8) 0.0022(8) -0.0023(7)
    C1 0.0309(10) 0.0215(10) 0.0301(10) -0.0050(9) -0.0028(9) -0.0030(8)
    C2 0.0327(10) 0.0243(10) 0.0261(9) -0.0053(9) -0.0006(9) -0.0022(8)
    C3 0.0267(10) 0.0232(10) 0.0257(9) 0.0001(9) -0.0009(8) -0.0046(8)
    C4 0.0306(10) 0.0228(10) 0.0211(8) -0.0002(9) -0.0019(8) -0.0012(8)
    C5 0.0405(11) 0.0232(10) 0.0280(9) 0.0066(10) 0.0011(10) -0.0018(8)
    C6 0.0526(14) 0.0266(10) 0.0314(10) 0.0016(11) 0.0022(11) 0.0046(9)
    C7 0.0441(13) 0.0352(12) 0.0295(10) -0.0011(11) 0.0088(10) 0.0040(9)
    C8 0.0348(11) 0.0297(11) 0.0291(10) 0.0020(10) 0.0035(10) -0.0041(9)
    C9 0.0301(10) 0.0220(9) 0.0247(9) -0.0002(9) -0.0013(9) -0.0013(8)
    C10 0.0365(12) 0.0600(16) 0.0343(11) 0.0046(12) 0.0084(10) -0.0072(11)
    C11 0.0511(14) 0.0244(10) 0.0417(12) -0.0068(11) 0.0122(12) -0.0019(9)
    C12 0.105(2) 0.0386(14) 0.0412(13) -0.0053(17) 0.0132(17) 0.0093(11)
    C13 0.0262(9) 0.0231(10) 0.0221(8) -0.0013(9) 0.0018(8) -0.0009(8)
    C14 0.0259(10) 0.0302(11) 0.0264(9) -0.0040(9) 0.0020(8) 0.0004(8)
    C15 0.0296(10) 0.0276(10) 0.0236(9) -0.0070(10) 0.0016(8) -0.0045(8)
    C16 0.0223(9) 0.0247(10) 0.0296(10) 0.0000(8) 0.0044(8) -0.0034(8)
    C17 0.0236(9) 0.0228(9) 0.0256(9) -0.0019(9) 0.0028(8) 0.0009(8)
    C18 0.0314(11) 0.0381(13) 0.0351(11) -0.0016(11) -0.0024(9) 0.0043(10)
    C21 0.0624(18) 0.0572(16) 0.0293(11) -0.0063(15) 0.0029(12) -0.0125(11)
    C22 0.106(3) 0.086(2) 0.0415(14) -0.011(2) -0.0116(18) -0.0300(15)
    C23 0.0347(11) 0.0293(11) 0.0285(10) 0.0024(10) 0.0012(9) -0.0034(9)
    C24 0.0385(12) 0.0371(12) 0.0574(15) 0.0064(12) 0.0064(12) -0.0096(11)
    C25 0.0342(12) 0.0221(10) 0.0403(11) -0.0028(9) -0.0071(10) 0.0008(9)
    C26 0.0532(15) 0.0409(13) 0.0467(13) -0.0018(13) -0.0088(12) 0.0115(11)
    C19B 0.046(4) 0.102(7) 0.060(6) 0.000(4) -0.008(4) 0.047(5)
    C20B 0.047(5) 0.080(8) 0.054(6) -0.003(6) -0.009(4) 0.009(6)
    O12B 0.048(3) 0.129(6) 0.102(6) 0.011(4) 0.000(4) 0.088(5)
    C19A 0.036(2) 0.089(5) 0.045(3) 0.007(3) 0.004(2) 0.029(3)
    C20A 0.055(4) 0.094(6) 0.066(6) -0.010(4) 0.010(4) 0.054(5)
    O12A 0.050(2) 0.195(6) 0.072(3) -0.024(3) -0.017(2) 0.077(4)
_geom_special_details
;
All esds (except the esd in the dihedral angle between two l.s. planes) are
estimated using the full covariance matrix. The cell esds are taken into
account individually in the estimation of esds in distances, angles and
torsion angles; correlations between esds in cell parameters are only used
when they are defined by crystal symmetry. An approximate (isotropic)
treatment of cell esds is used for estimating esds involving l.s. planes.
;
loop_
    _geom_bond_atom_site_label_1
    _geom_bond_atom_site_label_2
    _geom_bond_site_symmetry_2
    _geom_bond_distance
    _geom_bond_publ_flag
    O1 C1 . 1.237(2) ?
    O2 C8 . 1.357(3) ?
    O2 C10 . 1.421(3) ?
    O3 C3 . 1.397(2) ?
    O3 C13 . 1.402(2) ?
    O4 C13 . 1.419(2) ?
    O4 C14 . 1.431(2) ?
    O5 C19B . 1.256(15) ?
    O5 C19A . 1.342(8) ?
    O5 C18 . 1.433(3) ?
    O6 C21 . 1.359(3) ?
    O6 C15 . 1.440(2) ?
    O7 C23 . 1.347(3) ?
    O7 C16 . 1.445(2) ?
    O8 C25 . 1.351(3) ?
    O8 C17 . 1.438(2) ?
    O9 C25 . 1.203(3) ?
    O10 C23 . 1.191(3) ?
    O11 C21 . 1.190(3) ?
    N1 C1 . 1.364(3) ?
    N1 C9 . 1.380(3) ?
    N1 H1 . 0.8800 ?
    C1 C2 . 1.463(3) ?
    C2 C3 . 1.353(3) ?
    C2 C11 . 1.502(3) ?
    C3 C4 . 1.440(3) ?
    C4 C9 . 1.393(3) ?
    C4 C5 . 1.412(3) ?
    C5 C6 . 1.367(3) ?
    C5 H5 . 0.9500 ?
    C6 C7 . 1.397(3) ?
    C6 H6 . 0.9500 ?
    C7 C8 . 1.372(3) ?
    C7 H7 . 0.9500 ?
    C8 C9 . 1.410(3) ?
    C10 H10A . 0.9800 ?
    C10 H10B . 0.9800 ?
    C10 H10C . 0.9800 ?
    C11 C12 . 1.518(4) ?
    C11 H11A . 0.9900 ?
    C11 H11B . 0.9900 ?
    C12 H12A . 0.9800 ?
    C12 H12B . 0.9800 ?
    C12 H12C . 0.9800 ?
    C13 C17 . 1.516(3) ?
    C13 H13 . 1.0000 ?
    C14 C18 . 1.502(3) ?
    C14 C15 . 1.522(3) ?
    C14 H14 . 1.0000 ?
    C15 C16 . 1.506(3) ?
    C15 H15 . 1.0000 ?
    C16 C17 . 1.527(3) ?
    C16 H16 . 1.0000 ?
    C17 H17 . 1.0000 ?
    C18 H18A . 0.9900 ?
    C18 H18B . 0.9900 ?
    C21 C22 . 1.494(4) ?
    C22 H22A . 0.9800 ?
    C22 H22B . 0.9800 ?
    C22 H22C . 0.9800 ?
    C23 C24 . 1.486(3) ?
    C24 H24A . 0.9800 ?
    C24 H24B . 0.9800 ?
    C24 H24C . 0.9800 ?
    C25 C26 . 1.492(3) ?
    C26 H26A . 0.9800 ?
    C26 H26B . 0.9800 ?
    C26 H26C . 0.9800 ?
    C19B O12B . 1.195(12) ?
    C19B C20B . 1.529(14) ?
    C20B H20D . 0.9800 ?
    C20B H20E . 0.9800 ?
    C20B H20F . 0.9800 ?
    C19A O12A . 1.179(7) ?
    C19A C20A . 1.529(10) ?
    C20A H20A . 0.9800 ?
    C20A H20B . 0.9800 ?
    C20A H20C . 0.9800 ?
loop_
    _geom_angle_atom_site_label_1
    _geom_angle_atom_site_label_2
    _geom_angle_atom_site_label_3
    _geom_angle_site_symmetry_1
    _geom_angle_site_symmetry_3
    _geom_angle
    _geom_angle_publ_flag
    C8 O2 C10 . . 118.57(17) ?
    C3 O3 C13 . . 113.78(15) ?
    C13 O4 C14 . . 112.00(14) ?
    C19B O5 C19A . . 25.1(8) ?
    C19B O5 C18 . . 120.2(6) ?
    C19A O5 C18 . . 117.1(3) ?
    C21 O6 C15 . . 117.16(18) ?
    C23 O7 C16 . . 118.72(17) ?
    C25 O8 C17 . . 118.58(16) ?
    C1 N1 C9 . . 124.38(18) ?
    C1 N1 H1 . . 117.8 ?
    C9 N1 H1 . . 117.8 ?
    O1 C1 N1 . . 119.63(19) ?
    O1 C1 C2 . . 123.48(19) ?
    N1 C1 C2 . . 116.87(17) ?
    C3 C2 C1 . . 118.65(18) ?
    C3 C2 C11 . . 123.99(19) ?
    C1 C2 C11 . . 117.36(17) ?
    C2 C3 O3 . . 119.58(17) ?
    C2 C3 C4 . . 123.35(18) ?
    O3 C3 C4 . . 116.99(16) ?
    C9 C4 C5 . . 119.09(18) ?
    C9 C4 C3 . . 116.51(17) ?
    C5 C4 C3 . . 124.36(19) ?
    C6 C5 C4 . . 119.6(2) ?
    C6 C5 H5 . . 120.2 ?
    C4 C5 H5 . . 120.2 ?
    C5 C6 C7 . . 121.5(2) ?
    C5 C6 H6 . . 119.3 ?
    C7 C6 H6 . . 119.3 ?
    C8 C7 C6 . . 119.8(2) ?
    C8 C7 H7 . . 120.1 ?
    C6 C7 H7 . . 120.1 ?
    O2 C8 C7 . . 126.5(2) ?
    O2 C8 C9 . . 113.80(18) ?
    C7 C8 C9 . . 119.6(2) ?
    N1 C9 C4 . . 120.02(18) ?
    N1 C9 C8 . . 119.53(18) ?
    C4 C9 C8 . . 120.42(18) ?
    O2 C10 H10A . . 109.5 ?
    O2 C10 H10B . . 109.5 ?
    H10A C10 H10B . . 109.5 ?
    O2 C10 H10C . . 109.5 ?
    H10A C10 H10C . . 109.5 ?
    H10B C10 H10C . . 109.5 ?
    C2 C11 C12 . . 114.5(2) ?
    C2 C11 H11A . . 108.6 ?
    C12 C11 H11A . . 108.6 ?
    C2 C11 H11B . . 108.6 ?
    C12 C11 H11B . . 108.6 ?
    H11A C11 H11B . . 107.6 ?
    C11 C12 H12A . . 109.5 ?
    C11 C12 H12B . . 109.5 ?
    H12A C12 H12B . . 109.5 ?
    C11 C12 H12C . . 109.5 ?
    H12A C12 H12C . . 109.5 ?
    H12B C12 H12C . . 109.5 ?
    O3 C13 O4 . . 107.29(15) ?
    O3 C13 C17 . . 106.83(15) ?
    O4 C13 C17 . . 110.86(14) ?
    O3 C13 H13 . . 110.6 ?
    O4 C13 H13 . . 110.6 ?
    C17 C13 H13 . . 110.6 ?
    O4 C14 C18 . . 109.20(17) ?
    O4 C14 C15 . . 105.71(16) ?
    C18 C14 C15 . . 114.39(16) ?
    O4 C14 H14 . . 109.1 ?
    C18 C14 H14 . . 109.1 ?
    C15 C14 H14 . . 109.1 ?
    O6 C15 C16 . . 108.14(16) ?
    O6 C15 C14 . . 109.22(17) ?
    C16 C15 C14 . . 109.70(15) ?
    O6 C15 H15 . . 109.9 ?
    C16 C15 H15 . . 109.9 ?
    C14 C15 H15 . . 109.9 ?
    O7 C16 C15 . . 106.62(15) ?
    O7 C16 C17 . . 109.87(15) ?
    C15 C16 C17 . . 111.11(16) ?
    O7 C16 H16 . . 109.7 ?
    C15 C16 H16 . . 109.7 ?
    C17 C16 H16 . . 109.7 ?
    O8 C17 C13 . . 105.04(14) ?
    O8 C17 C16 . . 110.07(15) ?
    C13 C17 C16 . . 111.41(16) ?
    O8 C17 H17 . . 110.1 ?
    C13 C17 H17 . . 110.1 ?
    C16 C17 H17 . . 110.1 ?
    O5 C18 C14 . . 108.13(17) ?
    O5 C18 H18A . . 110.1 ?
    C14 C18 H18A . . 110.1 ?
    O5 C18 H18B . . 110.1 ?
    C14 C18 H18B . . 110.1 ?
    H18A C18 H18B . . 108.4 ?
    O11 C21 O6 . . 123.5(2) ?
    O11 C21 C22 . . 126.5(3) ?
    O6 C21 C22 . . 110.0(3) ?
    C21 C22 H22A . . 109.5 ?
    C21 C22 H22B . . 109.5 ?
    H22A C22 H22B . . 109.5 ?
    C21 C22 H22C . . 109.5 ?
    H22A C22 H22C . . 109.5 ?
    H22B C22 H22C . . 109.5 ?
    O10 C23 O7 . . 123.1(2) ?
    O10 C23 C24 . . 125.8(2) ?
    O7 C23 C24 . . 111.1(2) ?
    C23 C24 H24A . . 109.5 ?
    C23 C24 H24B . . 109.5 ?
    H24A C24 H24B . . 109.5 ?
    C23 C24 H24C . . 109.5 ?
    H24A C24 H24C . . 109.5 ?
    H24B C24 H24C . . 109.5 ?
    O9 C25 O8 . . 123.39(19) ?
    O9 C25 C26 . . 126.2(2) ?
    O8 C25 C26 . . 110.40(19) ?
    C25 C26 H26A . . 109.5 ?
    C25 C26 H26B . . 109.5 ?
    H26A C26 H26B . . 109.5 ?
    C25 C26 H26C . . 109.5 ?
    H26A C26 H26C . . 109.5 ?
    H26B C26 H26C . . 109.5 ?
    O12B C19B O5 . . 121.7(11) ?
    O12B C19B C20B . . 122.2(15) ?
    O5 C19B C20B . . 115.4(14) ?
    O12A C19A O5 . . 122.6(6) ?
    O12A C19A C20A . . 130.6(9) ?
    O5 C19A C20A . . 106.8(7) ?
    C19A C20A H20A . . 109.5 ?
    C19A C20A H20B . . 109.5 ?
    H20A C20A H20B . . 109.5 ?
    C19A C20A H20C . . 109.5 ?
    H20A C20A H20C . . 109.5 ?
    H20B C20A H20C . . 109.5 ?
loop_
    _geom_torsion_atom_site_label_1
    _geom_torsion_atom_site_label_2
    _geom_torsion_atom_site_label_3
    _geom_torsion_atom_site_label_4
    _geom_torsion_site_symmetry_1
    _geom_torsion_site_symmetry_2
    _geom_torsion_site_symmetry_3
    _geom_torsion_site_symmetry_4
    _geom_torsion
    _geom_torsion_publ_flag
    C9 N1 C1 O1 . . . . 178.86(18) ?
    C9 N1 C1 C2 . . . . -2.5(3) ?
    O1 C1 C2 C3 . . . . 177.27(19) ?
    N1 C1 C2 C3 . . . . -1.3(3) ?
    O1 C1 C2 C11 . . . . -3.2(3) ?
    N1 C1 C2 C11 . . . . 178.23(18) ?
    C1 C2 C3 O3 . . . . -178.62(16) ?
    C11 C2 C3 O3 . . . . 1.9(3) ?
    C1 C2 C3 C4 . . . . 4.9(3) ?
    C11 C2 C3 C4 . . . . -174.59(19) ?
    C13 O3 C3 C2 . . . . 103.2(2) ?
    C13 O3 C3 C4 . . . . -80.1(2) ?
    C2 C3 C4 C9 . . . . -4.7(3) ?
    O3 C3 C4 C9 . . . . 178.79(16) ?
    C2 C3 C4 C5 . . . . 173.0(2) ?
    O3 C3 C4 C5 . . . . -3.5(3) ?
    C9 C4 C5 C6 . . . . 0.0(3) ?
    C3 C4 C5 C6 . . . . -177.7(2) ?
    C4 C5 C6 C7 . . . . -1.6(3) ?
    C5 C6 C7 C8 . . . . 2.0(3) ?
    C10 O2 C8 C7 . . . . 4.6(3) ?
    C10 O2 C8 C9 . . . . -175.86(18) ?
    C6 C7 C8 O2 . . . . 178.7(2) ?
    C6 C7 C8 C9 . . . . -0.8(3) ?
    C1 N1 C9 C4 . . . . 2.8(3) ?
    C1 N1 C9 C8 . . . . -175.50(19) ?
    C5 C4 C9 N1 . . . . -177.02(18) ?
    C3 C4 C9 N1 . . . . 0.8(3) ?
    C5 C4 C9 C8 . . . . 1.2(3) ?
    C3 C4 C9 C8 . . . . 179.01(18) ?
    O2 C8 C9 N1 . . . . -2.1(3) ?
    C7 C8 C9 N1 . . . . 177.45(19) ?
    O2 C8 C9 C4 . . . . 179.66(18) ?
    C7 C8 C9 C4 . . . . -0.8(3) ?
    C3 C2 C11 C12 . . . . -114.4(2) ?
    C1 C2 C11 C12 . . . . 66.1(3) ?
    C3 O3 C13 O4 . . . . -73.23(18) ?
    C3 O3 C13 C17 . . . . 167.84(14) ?
    C14 O4 C13 O3 . . . . -179.20(15) ?
    C14 O4 C13 C17 . . . . -62.9(2) ?
    C13 O4 C14 C18 . . . . -167.76(16) ?
    C13 O4 C14 C15 . . . . 68.72(19) ?
    C21 O6 C15 C16 . . . . 113.7(2) ?
    C21 O6 C15 C14 . . . . -126.9(2) ?
    O4 C14 C15 O6 . . . . 178.44(14) ?
    C18 C14 C15 O6 . . . . 58.3(2) ?
    O4 C14 C15 C16 . . . . -63.19(19) ?
    C18 C14 C15 C16 . . . . 176.64(18) ?
    C23 O7 C16 C15 . . . . 124.02(19) ?
    C23 O7 C16 C17 . . . . -115.48(18) ?
    O6 C15 C16 O7 . . . . -67.3(2) ?
    C14 C15 C16 O7 . . . . 173.66(15) ?
    O6 C15 C16 C17 . . . . 173.00(16) ?
    C14 C15 C16 C17 . . . . 54.0(2) ?
    C25 O8 C17 C13 . . . . 147.94(17) ?
    C25 O8 C17 C16 . . . . -92.0(2) ?
    O3 C13 C17 O8 . . . . -74.60(17) ?
    O4 C13 C17 O8 . . . . 168.81(14) ?
    O3 C13 C17 C16 . . . . 166.26(15) ?
    O4 C13 C17 C16 . . . . 49.7(2) ?
    O7 C16 C17 O8 . . . . 79.57(19) ?
    C15 C16 C17 O8 . . . . -162.69(16) ?
    O7 C16 C17 C13 . . . . -164.32(15) ?
    C15 C16 C17 C13 . . . . -46.6(2) ?
    C19B O5 C18 C14 . . . . 166.2(9) ?
    C19A O5 C18 C14 . . . . -165.4(4) ?
    O4 C14 C18 O5 . . . . -67.2(2) ?
    C15 C14 C18 O5 . . . . 51.0(2) ?
    C15 O6 C21 O11 . . . . -1.4(4) ?
    C15 O6 C21 C22 . . . . -179.6(2) ?
    C16 O7 C23 O10 . . . . 4.7(3) ?
    C16 O7 C23 C24 . . . . -175.71(17) ?
    C17 O8 C25 O9 . . . . 3.1(3) ?
    C17 O8 C25 C26 . . . . -177.82(17) ?
    C19A O5 C19B O12B . . . . -102(3) ?
    C18 O5 C19B O12B . . . . -12.3(19) ?
    C19A O5 C19B C20B . . . . 68(2) ?
    C18 O5 C19B C20B . . . . 158.4(14) ?
    C19B O5 C19A O12A . . . . 112(2) ?
    C18 O5 C19A O12A . . . . 8.2(9) ?
    C19B O5 C19A C20A . . . . -69(2) ?
    C18 O5 C19A C20A . . . . -172.8(8) ?
loop_
    _geom_hbond_atom_site_label_D
    _geom_hbond_atom_site_label_H
    _geom_hbond_atom_site_label_A
    _geom_hbond_site_symmetry_A
    _geom_hbond_distance_DH
    _geom_hbond_distance_HA
    _geom_hbond_distance_DA
    _geom_hbond_angle_DHA
    N1 H1 O1 4_556 0.88 1.98 2.831(2) 163.2
    C13 H13 O9 1_655 1.00 2.39 3.292(3) 149.1
data_global
_journal_data_validation_number     ?
_journal_date_recd_electronic     2010-04-14
_journal_date_accepted     2010-05-06
_journal_name_full     'Acta Crystallographica, Section E'
_journal_year     2010
_journal_volume     66
_journal_issue      6
_journal_page_first     o1328
_journal_page_last     o1329
_journal_paper_category     QO
_journal_coeditor_code     NK2031
_publ_contact_author_name     ' Robert V\'icha'
_publ_contact_author_address
;
 Department of Chemistry
 Faculty of Technology
 Tomas Bata University in Zlin
 Nam. T. G. Masaryka 275
 Zlin,762 72, Czech Republic.
;
_publ_contact_author_email     rvicha@ft.utb.cz
_publ_contact_author_fax     '+420 576 031 560'
_publ_contact_author_phone     '+420 576 031 103 '
_publ_section_title
;\
3-Ethyl-8-methoxy-4-(2,3,4,6-tetra-<i>O</i>-acetyl-\b-D-glucopyranosyloxy)\
quinolin-2(1<i>H</i>)-one
;
loop_
    _publ_author_name
    _publ_author_footnote
    _publ_author_address
    'Kimmel, Roman' .
;
Department of Chemistry
Faculty of Technology
Tomas Bata University in Zlin
N\'am. T. G. Masaryka 275
Zl\'in,762 72, Czech Republic
;
    'Ne\<cas, Marek' .
;
Department of Chemistry
Faculty of Science
Masaryk University in Brno
Kamenice 5
Brno--Bohunice, 625 00, Czech Republic
;
    'Kafka, Stanislav' .
;
Department of Chemistry
Faculty of Technology
Tomas Bata University in Zlin
N\'am. T. G. Masaryka 275
Zl\'in,762 72, Czech Republic
;
    'Ko\<smrlj, Janez' .
;
Department of Chemistry
Faculty of Chemistry and Chemical Technology
University of Ljubljana
A\<sker\<ceva 5
1000 Ljubljana, Slovenia
;
    'V\'icha, Robert' .
;
Department of Chemistry
Faculty of Technology
Tomas Bata University in Zlin
N\'am. T. G. Masaryka 275
Zl\'in,762 72, Czech Republic
;
_publ_section_synopsis     .
