# Supplementary material for: 3-Ethyl-8-meth­oxy-4-(2,3,4,6-tetra-O-acetyl-β-d-glucopyranos­yloxy)quinolin-2(1H)-one
Source: Acta Crystallogr Sect E Struct Rep Online. 2010 May 12;66(Pt 6):o1328–9. doi: 10.1107/S1600536810016636 (PMC2979627; doi:10.1107/S1600536810016636)
Supplement: Supplementary file 2 [file e-66-o1328-Isup2.hkl]

# 
# h,k,l, Fc-squared, Fo-squared, sigma(Fo-squared) and status flag 
# 
data_I
_shelx_title ' t6k1a in P2(1)2(1)2(1)' 
_shelx_refln_list_code          4 
_shelx_F_calc_maximum      182.40 
_exptl_crystal_F_000      1160.00 
_reflns_d_resolution_high  0.7753 
 
loop_ 
 _symmetry_equiv_pos_as_xyz 
 'x, y, z' 
 '-x+1/2, -y, z+1/2' 
 '-x, y+1/2, -z+1/2' 
 'x+1/2, -y+1/2, -z' 
 
_cell_length_a     5.3699 
_cell_length_b    19.2205 
_cell_length_c    27.2479 
_cell_angle_alpha  90.000 
_cell_angle_beta   90.000 
_cell_angle_gamma  90.000 
 
_shelx_F_squared_multiplier     1.000 
 
loop_ 
 _refln_index_h 
 _refln_index_k 
 _refln_index_l 
 _refln_F_squared_calc 
 _refln_F_squared_meas 
 _refln_F_squared_sigma 
 _refln_observed_status 
   2   0   0     1872.05     1921.46     13.70 o 
   4   0   0      302.53      275.10      8.13 o 
   6   0   0      336.15      311.83      9.61 o 
   1   1   0     4907.83     5071.99      9.79 o 
   2   1   0       85.37       97.18      1.91 o 
   3   1   0      577.54      558.29      4.03 o 
   4   1   0      805.15      846.75      8.29 o 
   5   1   0       96.27       94.15      5.30 o 
   6   1   0      166.68      195.20      6.03 o 
   1   2   0      400.64      437.26      3.39 o 
   2   2   0      195.31      206.15      2.72 o 
   3   2   0      317.63      348.46      3.82 o 
   4   2   0      251.48      258.42      5.10 o 
   5   2   0      318.58      319.88      6.46 o 
   6   2   0        7.29       27.58      5.33 o 
   1   3   0    18900.25    18423.52     14.83 o 
   2   3   0     2283.25     2354.65      7.45 o 
   3   3   0      785.54      839.08      5.40 o 
   4   3   0       37.07       42.13      3.60 o 
   5   3   0       77.97       71.27      4.91 o 
   6   3   0      346.73      383.11      7.67 o 
   0   4   0     7049.83     6905.93     26.70 o 
   1   4   0       25.07       23.63      1.53 o 
   2   4   0     1674.73     1771.52      6.37 o 
   3   4   0      383.22      381.05      4.12 o 
   4   4   0      121.25      140.04      3.94 o 
   5   4   0      264.65      236.50      5.78 o 
   6   4   0       88.15       91.60      5.52 o 
   1   5   0     6792.17     6921.15     11.76 o 
   2   5   0     2039.69     2086.90      7.01 o 
   3   5   0      630.84      639.35      5.06 o 
   4   5   0      121.68      111.95      3.79 o 
   5   5   0        7.01        1.83      4.27 o 
   6   5   0      145.88      131.09      5.79 o 
   0   6   0     1422.86     1348.43     11.74 o 
   1   6   0     1681.53     1567.53      4.54 o 
   2   6   0       49.75       40.07      2.34 o 
   3   6   0      253.06      245.04      3.74 o 
   4   6   0      365.17      395.00      5.15 o 
   5   6   0      614.92      633.30      7.72 o 
   6   6   0        6.82        5.78      5.05 o 
   1   7   0      269.54      281.34      2.26 o 
   2   7   0       29.90       25.90      1.95 o 
   3   7   0      236.27      210.24      3.54 o 
   4   7   0       74.80       75.91      3.62 o 
   5   7   0        1.48       -1.70      4.20 o 
   6   7   0       89.80       78.63      6.07 o 
   0   8   0     6894.19     7075.32     19.41 o 
   1   8   0     2443.16     2484.60     17.73 o 
   2   8   0      589.65      569.82      3.85 o 
   3   8   0      186.10      189.40      3.46 o 
   4   8   0       56.16       53.25      3.44 o 
   5   8   0       60.07       56.27      4.91 o 
   6   8   0       78.16       69.14      5.79 o 
   1   9   0      672.37      673.58      7.04 o 
   2   9   0       78.20       93.24      2.33 o 
   3   9   0      143.81      166.26      3.57 o 
   4   9   0      366.57      324.46      5.08 o 
   5   9   0       55.76       68.58      4.55 o 
   6   9   0        2.43        2.75      5.10 o 
   0  10   0     2756.15     2865.05     14.18 o 
   1  10   0      184.10      185.98      4.39 o 
   2  10   0       18.45       17.47      2.35 o 
   3  10   0       17.24       17.86      2.70 o 
   4  10   0       13.77        5.87      3.45 o 
   5  10   0       90.10       84.58      5.24 o 
   6  10   0        4.87       -5.04      6.68 o 
   1  11   0      872.09      924.09      8.19 o 
   2  11   0       87.52       91.09      5.25 o 
   3  11   0       27.44       26.21      5.47 o 
   4  11   0        7.08        3.89      5.79 o 
   5  11   0        1.20       -1.52      6.65 o 
   6  11   0        4.80       13.22     15.04 o 
   0  12   0      499.79      569.94      7.78 o 
   1  12   0      103.77      107.66      4.47 o 
   2  12   0       55.31       47.64      5.22 o 
   3  12   0      348.98      338.16      8.59 o 
   4  12   0       51.92       48.47      6.44 o 
   5  12   0        8.91       10.78      7.91 o 
   1  13   0      165.65      139.39      5.00 o 
   2  13   0      711.45      727.79     10.40 o 
   3  13   0      114.17      127.46      6.84 o 
   4  13   0       43.46       48.31      6.67 o 
   5  13   0        0.15       -2.15      8.13 o 
   0  14   0      373.78      349.57      7.32 o 
   1  14   0      123.12      125.73      5.06 o 
   2  14   0       82.53       92.35      6.32 o 
   3  14   0       23.53       24.46      6.00 o 
   4  14   0      113.34      117.59      9.76 o 
   5  14   0       28.99       34.12     12.37 o 
   1  15   0       76.42       68.43      5.73 o 
   2  15   0      242.22      241.17      7.86 o 
   3  15   0      264.91      279.41     10.63 o 
   4  15   0      284.19      308.69     12.04 o 
   5  15   0        7.81       10.01     12.29 o 
   0  16   0       96.05      104.06      5.92 o 
   1  16   0       87.94       90.62      6.11 o 
   2  16   0      349.86      342.70     10.95 o 
   3  16   0       33.76       19.41      7.89 o 
   4  16   0     1361.27     1503.50     27.56 o 
   5  16   0       40.77       16.42     13.92 o 
   1  17   0       21.91       29.15      5.72 o 
   2  17   0      291.96      277.26     10.54 o 
   3  17   0       99.15      116.43     13.71 o 
   4  17   0      117.41      163.84     15.28 o 
   0  18   0      272.14      283.72      9.21 o 
   1  18   0      293.14      304.17     10.58 o 
   2  18   0       64.18       52.30      8.22 o 
   3  18   0        0.52        1.71     12.46 o 
   4  18   0        1.07       -7.27     12.95 o 
   1  19   0      237.76      242.76     10.57 o 
   2  19   0      112.31      107.18     13.37 o 
   3  19   0       21.58       19.65     13.74 o 
   0  20   0      633.94      611.50     22.31 o 
   1  20   0      322.60      357.98     11.86 o 
   2  20   0        0.16       -5.76     12.26 o 
   3  20   0        0.86       -3.57     12.30 o 
   1  21   0      132.01      166.58     18.24 o 
   2  21   0       78.43       90.71     14.18 o 
   3  21   0      135.51      159.39     15.26 o 
   1  22   0      244.19      274.48     21.17 o 
   2  22   0        0.41        9.22     12.76 o 
   1  23   0        6.84       16.57     15.61 o 
   2  23   0       21.54       34.27     13.64 o 
   1  24   0        0.00        2.87     16.09 o 
   1   0   1    33268.21    32014.67     25.39 o 
   2   0   1      610.26      602.05      3.44 o 
   3   0   1        1.51        1.43      1.94 o 
   4   0   1      663.71      624.01      7.39 o 
   5   0   1     1028.57     1038.82      9.40 o 
   6   0   1       72.82       86.70      5.32 o 
   1   1   1    10852.33    10829.04     22.42 o 
   2   1   1      524.57      445.91      2.15 o 
   3   1   1      162.86      140.69      1.89 o 
   4   1   1       82.77       80.77      3.18 o 
   5   1   1      349.71      334.73      4.67 o 
   6   1   1      224.94      227.10      4.44 o 
   1   2   1     8895.05     8775.43     16.14 o 
   2   2   1     2435.74     2403.04      6.52 o 
   3   2   1      116.19      110.45      1.96 o 
   4   2   1      759.95      754.90      5.04 o 
   5   2   1      337.93      330.42      4.59 o 
   6   2   1      382.69      417.84      5.45 o 
   1   3   1     4366.48     4243.48      6.40 o 
   2   3   1      121.98      132.12      1.62 o 
   3   3   1      475.55      451.18      3.11 o 
   4   3   1      631.24      582.13      4.40 o 
   5   3   1      299.25      292.57      4.36 o 
   6   3   1      191.19      205.46      4.68 o 
   0   4   1      132.45      151.79      2.22 o 
   1   4   1     6249.03     6008.13      9.99 o 
   2   4   1      152.09      162.55      1.80 o 
   3   4   1      480.01      497.53      3.26 o 
   4   4   1      335.27      324.67      3.38 o 
   5   4   1       14.55       13.48      3.10 o 
   6   4   1        7.03       14.25      3.59 o 
   0   5   1        2.85       17.44      1.74 o 
   1   5   1     2111.72     1986.18      5.62 o 
   2   5   1      890.58      915.87      3.63 o 
   3   5   1     3835.29     4162.16      8.25 o 
   4   5   1      378.60      367.80      3.53 o 
   5   5   1      148.98      123.00      3.59 o 
   6   5   1       14.45       17.67      3.70 o 
   0   6   1    12444.17    12521.00     22.16 o 
   1   6   1      365.49      344.03      1.68 o 
   2   6   1     2971.87     3049.23      5.84 o 
   3   6   1      906.55      942.41      4.26 o 
   4   6   1       48.54       45.42      2.47 o 
   5   6   1       68.35       62.27      3.36 o 
   6   6   1       89.69       91.04      4.08 o 
   0   7   1      180.07      187.04      3.83 o 
   1   7   1      720.11      691.17      3.26 o 
   2   7   1     1508.74     1491.03      4.22 o 
   3   7   1      409.18      387.05      2.98 o 
   4   7   1      259.11      240.01      3.16 o 
   5   7   1      159.75      159.24      3.81 o 
   6   7   1       43.42       36.80      3.67 o 
   0   8   1       72.33       69.70      2.43 o 
   1   8   1       14.51       14.34      0.88 o 
   2   8   1     1103.65     1055.75      3.71 o 
   3   8   1      246.67      245.59      2.62 o 
   4   8   1        3.04        1.54      2.23 o 
   5   8   1      659.92      645.90      5.97 o 
   6   8   1       48.08       39.04      3.85 o 
   0   9   1      775.79      744.89      5.16 o 
   1   9   1     1809.99     1791.34     10.72 o 
   2   9   1      173.75      188.24      2.03 o 
   3   9   1       13.88       11.71      1.93 o 
   4   9   1        4.23        3.34      2.39 o 
   5   9   1      132.86      113.92      3.48 o 
   6   9   1       44.94       49.40      3.76 o 
   0  10   1      101.64      107.87      3.01 o 
   1  10   1      839.30      906.99      5.42 o 
   2  10   1      134.47      113.89      2.06 o 
   3  10   1       19.08       17.59      1.96 o 
   4  10   1      192.89      184.89      3.20 o 
   5  10   1       76.00       72.78      3.54 o 
   6  10   1       53.11       55.81      5.21 o 
   0  11   1       11.22       17.59      2.59 o 
   1  11   1      163.30      186.38      3.56 o 
   2  11   1      302.39      294.32      4.90 o 
   3  11   1      131.99      121.28      4.25 o 
   4  11   1      162.12      160.90      5.08 o 
   5  11   1        2.20       -0.66      5.13 o 
   6  11   1       29.66       20.50     14.17 o 
   0  12   1        0.17        7.39      2.71 o 
   1  12   1      320.76      333.10      4.47 o 
   2  12   1      179.83      207.78      4.72 o 
   3  12   1       78.03       79.28      4.44 o 
   4  12   1       53.65       43.71      4.60 o 
   5  12   1        6.96        6.00      5.14 o 
   6  12   1       12.70       22.51     13.98 o 
   0  13   1      553.85      487.53      5.52 o 
   1  13   1     1161.73     1209.55      7.65 o 
   2  13   1     1715.10     1726.85     10.43 o 
   3  13   1       61.09       55.26      4.31 o 
   4  13   1        7.16       10.46      4.92 o 
   5  13   1       17.67       13.95      6.77 o 
   0  14   1      126.58      135.27      4.05 o 
   1  14   1        7.26        8.10      3.30 o 
   2  14   1     1194.24     1196.86      9.64 o 
   3  14   1      200.86      195.87      6.08 o 
   4  14   1      236.86      227.57      7.57 o 
   5  14   1       41.99       49.99      7.30 o 
   0  15   1       60.98       59.27      3.69 o 
   1  15   1      325.69      328.14      5.59 o 
   2  15   1      616.54      624.65      8.16 o 
   3  15   1      471.66      463.27      7.85 o 
   4  15   1       60.47       74.50      7.91 o 
   5  15   1       43.77       42.07      8.98 o 
   0  16   1       70.82       70.04      4.25 o 
   1  16   1      110.25      113.81      4.51 o 
   2  16   1      665.82      665.09      8.64 o 
   3  16   1       35.61       33.57      6.75 o 
   4  16   1       44.84       70.91      7.93 o 
   5  16   1      104.89      112.44     10.44 o 
   0  17   1      198.19      186.19      5.25 o 
   1  17   1       75.22       72.80      4.89 o 
   2  17   1       90.77      102.14      6.17 o 
   3  17   1       91.09       93.46      7.27 o 
   4  17   1      203.23      227.77     11.39 o 
   0  18   1        0.66        3.56      4.52 o 
   1  18   1      180.34      183.65      5.96 o 
   2  18   1       45.36       45.14      6.72 o 
   3  18   1      153.16      154.99      8.36 o 
   4  18   1       13.10       14.58      9.22 o 
   0  19   1      139.50      149.50      6.16 o 
   1  19   1      463.86      473.44      8.83 o 
   2  19   1       16.10       14.43      6.41 o 
   3  19   1       67.55       68.46      9.70 o 
   0  20   1        9.39       23.05      7.32 o 
   1  20   1      280.41      298.24     10.00 o 
   2  20   1       22.45       25.23      8.14 o 
   3  20   1       10.09       17.27      9.03 o 
   0  21   1      265.82      278.98     18.29 o 
   1  21   1      672.64      707.06     13.37 o 
   2  21   1      198.32      196.15     10.49 o 
   3  21   1       26.85       32.80      9.42 o 
   1  22   1       74.19       99.82     10.35 o 
   2  22   1       31.71       35.63      9.16 o 
   1  23   1       37.05       38.84     11.95 o 
   2  23   1        8.02       10.59     10.66 o 
   1  24   1      117.77      126.79     13.70 o 
   1   0   2     2411.61     2492.44     12.59 o 
   2   0   2      223.35      222.78      2.50 o 
   3   0   2      309.95      315.48      3.43 o 
   4   0   2        0.61       -3.73      4.13 o 
   5   0   2      253.17      258.13      6.13 o 
   6   0   2      406.00      430.36      7.71 o 
   1   1   2      647.84      661.91      4.91 o 
   2   1   2      132.62      143.02      1.73 o 
   3   1   2      972.76      983.33      4.03 o 
   4   1   2      267.76      278.77      3.88 o 
   5   1   2      582.71      583.98      5.63 o 
   6   1   2       46.78       52.39      3.84 o 
   1   2   2     7006.70     6934.57     13.59 o 
   2   2   2     1610.26     1591.39      4.59 o 
   3   2   2       29.87       26.75      1.73 o 
   4   2   2      344.70      361.85      4.05 o 
   5   2   2      167.01      152.21      3.90 o 
   6   2   2       25.69       36.23      3.82 o 
   0   3   2      845.24      923.75      9.24 o 
   1   3   2     4232.11     3939.02      7.05 o 
   2   3   2     3146.78     3256.34      9.98 o 
   3   3   2      533.03      528.09      3.36 o 
   4   3   2        1.56        3.09      2.39 o 
   5   3   2       89.09       85.55      3.51 o 
   6   3   2      132.98      141.55      4.57 o 
   0   4   2     1020.47     1052.31      5.32 o 
   1   4   2     1694.50     1685.79      4.20 o 
   2   4   2      218.48      206.54      1.76 o 
   3   4   2      269.13      278.45      2.72 o 
   4   4   2      114.16      107.83      2.68 o 
   5   4   2       77.53       73.73      3.45 o 
   6   4   2      229.87      235.41      4.90 o 
   0   5   2     2654.50     2542.51      7.74 o 
   1   5   2      553.40      544.07      2.21 o 
   2   5   2     2078.13     2159.75      5.02 o 
   3   5   2      142.09      162.83      2.72 o 
   4   5   2      456.29      461.11      3.80 o 
   5   5   2      244.06      250.78      4.23 o 
   6   5   2       23.22       21.09      3.78 o 
   0   6   2     5839.15     5703.28     22.53 o 
   1   6   2     1103.92     1107.57      3.06 o 
   2   6   2     1939.35     2018.87      4.94 o 
   3   6   2     1102.59     1172.81      4.68 o 
   4   6   2      501.07      456.78      3.79 o 
   5   6   2       84.00       81.58      3.52 o 
   6   6   2      188.00      185.30      4.61 o 
   0   7   2     6503.65     6626.59     15.07 o 
   1   7   2     6098.06     6014.89     21.06 o 
   2   7   2     1723.62     1900.93      4.83 o 
   3   7   2       56.53       54.55      2.07 o 
   4   7   2       35.59       30.20      2.42 o 
   5   7   2       55.55       50.02      3.27 o 
   6   7   2       21.98       23.94      3.83 o 
   0   8   2        2.26        2.91      1.97 o 
   1   8   2     1699.99     1668.48      6.61 o 
   2   8   2      122.82      152.71      1.90 o 
   3   8   2       22.98       24.06      1.93 o 
   4   8   2       43.59       47.31      2.53 o 
   5   8   2       53.06       61.31      3.50 o 
   6   8   2       80.41       77.35      4.20 o 
   0   9   2     1525.48     1604.74      7.24 o 
   1   9   2       49.52       60.20      1.09 o 
   2   9   2       10.27        8.06      1.37 o 
   3   9   2      255.29      238.08      2.82 o 
   4   9   2      332.62      311.71      3.63 o 
   5   9   2      107.11      104.13      3.49 o 
   6   9   2       27.30       26.14      4.12 o 
   0  10   2     1905.72     2095.12      8.67 o 
   1  10   2     1392.76     1400.63      6.75 o 
   2  10   2       65.02       54.24      1.75 o 
   3  10   2        6.84        6.34      1.97 o 
   4  10   2       88.64       84.54      2.77 o 
   5  10   2      134.70      129.41      3.84 o 
   6  10   2       87.00       87.85      5.72 o 
   0  11   2        6.55       14.96      2.63 o 
   1  11   2      793.50      795.95      5.43 o 
   2  11   2      170.45      177.83      3.92 o 
   3  11   2       24.99       25.12      3.63 o 
   4  11   2       44.62       48.35      4.34 o 
   5  11   2      221.74      203.07      6.98 o 
   6  11   2       45.23       52.02     11.06 o 
   0  12   2      504.58      480.57      5.18 o 
   1  12   2      205.48      210.06      3.65 o 
   2  12   2     1019.34      952.19      7.82 o 
   3  12   2      474.44      454.29      6.17 o 
   4  12   2       29.87       23.19      4.67 o 
   5  12   2       56.59       53.20      6.31 o 
   6  12   2       16.39       13.79     14.75 o 
   0  13   2      132.32      140.99      4.08 o 
   1  13   2      179.60      155.65      3.58 o 
   2  13   2      633.74      622.91      6.93 o 
   3  13   2       75.66       75.53      5.15 o 
   4  13   2      186.93      194.80      7.27 o 
   5  13   2       10.37        8.88      5.83 o 
   0  14   2        8.26        9.99      3.34 o 
   1  14   2       42.19       46.11      3.56 o 
   2  14   2      684.38      680.09      8.43 o 
   3  14   2        1.30        2.42      4.66 o 
   4  14   2       24.47       25.72      6.01 o 
   5  14   2       29.39       32.43      7.26 o 
   0  15   2       10.39       10.12      3.45 o 
   1  15   2      730.82      735.72      7.35 o 
   2  15   2      711.13      714.61      8.64 o 
   3  15   2        0.18       -3.05      5.51 o 
   4  15   2      265.27      263.86      9.40 o 
   5  15   2        7.23       -0.01      7.19 o 
   0  16   2       66.63       68.12      4.19 o 
   1  16   2      850.73      855.69      8.84 o 
   2  16   2      864.86      838.25      9.41 o 
   3  16   2      189.88      203.53      7.32 o 
   4  16   2      346.03      365.75     10.51 o 
   5  16   2      124.92      140.47     10.64 o 
   0  17   2       97.55      118.85      5.27 o 
   1  17   2        9.13       14.79      4.37 o 
   2  17   2      363.97      352.98      7.99 o 
   3  17   2        4.44       -1.30      6.68 o 
   4  17   2       72.38       94.95      8.25 o 
   0  18   2      376.43      347.14      7.19 o 
   1  18   2       98.79       95.64      5.93 o 
   2  18   2        8.86        9.76      6.35 o 
   3  18   2       87.66       79.98      7.99 o 
   4  18   2        6.62        6.06      9.34 o 
   0  19   2      214.14      211.31      6.55 o 
   1  19   2      103.76       91.16      6.53 o 
   2  19   2      366.34      362.85      9.81 o 
   3  19   2        6.37        8.66      6.82 o 
   0  20   2        0.22       10.07      8.02 o 
   1  20   2       33.57       37.62      7.36 o 
   2  20   2       63.32       71.93      7.84 o 
   3  20   2       94.93       97.69     10.07 o 
   0  21   2      157.67      162.52     16.19 o 
   1  21   2      287.80      286.86     10.36 o 
   2  21   2      172.89      180.94     12.11 o 
   3  21   2       56.74       60.50      9.72 o 
   0  22   2      207.06      210.41     17.43 o 
   1  22   2        0.61        6.96      7.55 o 
   2  22   2       83.47       82.44     11.27 o 
   1  23   2      105.24      127.59     10.90 o 
   2  23   2       10.71        7.25     15.37 o 
   1  24   2        9.99        5.65     17.62 o 
   1   0   3     5603.38     5503.20     10.98 o 
   2   0   3     3789.11     3808.25     14.61 o 
   3   0   3      179.19      174.91      2.90 o 
   4   0   3        3.01        1.93      4.34 o 
   5   0   3      125.29      114.04      5.65 o 
   6   0   3       30.56       42.13      5.16 o 
   1   1   3    10686.27    10688.61     15.69 o 
   2   1   3      196.97      205.04      1.67 o 
   3   1   3      659.81      671.44      3.45 o 
   4   1   3      355.56      340.74      4.26 o 
   5   1   3      246.37      232.82      4.43 o 
   6   1   3      207.35      199.70      4.64 o 
   0   2   3     6809.44     6341.96     52.43 o 
   1   2   3     9206.96     9164.69     24.05 o 
   2   2   3      245.93      251.92      2.04 o 
   3   2   3      323.94      328.47      2.67 o 
   4   2   3      169.04      159.64      3.31 o 
   5   2   3      450.86      463.06      5.29 o 
   6   2   3       79.10       80.35      3.91 o 
   0   3   3      137.09      122.10      2.55 o 
   1   3   3     4885.03     4677.30      6.23 o 
   2   3   3      162.84      152.41      1.69 o 
   3   3   3     1355.35     1441.88      5.06 o 
   4   3   3      335.71      314.69      3.64 o 
   5   3   3      103.77      104.38      3.82 o 
   6   3   3       41.13       38.85      3.91 o 
   0   4   3    15464.04    15044.72     54.53 o 
   1   4   3     6516.32     6452.31     11.75 o 
   2   4   3      154.88      151.20      1.70 o 
   3   4   3      230.69      236.05      2.68 o 
   4   4   3     1023.44     1000.82      5.35 o 
   5   4   3      112.85      118.15      3.87 o 
   6   4   3       12.73       10.63      3.67 o 
   0   5   3     7163.62     7226.92     16.43 o 
   1   5   3      986.44     1003.91      2.92 o 
   2   5   3      465.80      477.95      3.05 o 
   3   5   3     1612.24     1629.13      5.60 o 
   4   5   3       15.94       16.22      2.40 o 
   5   5   3       81.23       83.24      3.58 o 
   6   5   3      129.24      131.45      4.36 o 
   0   6   3     3756.33     3810.55      9.51 o 
   1   6   3     1206.47     1087.32      3.40 o 
   2   6   3      941.72      969.49      5.01 o 
   3   6   3      363.55      332.31      3.01 o 
   4   6   3       88.83       82.39      2.73 o 
   5   6   3       26.27       19.21      3.23 o 
   6   6   3       24.92       29.93      3.83 o 
   0   7   3     2560.53     2591.76      9.97 o 
   1   7   3      852.13      884.71      2.87 o 
   2   7   3      945.73     1042.82      4.03 o 
   3   7   3      918.73      893.74      4.29 o 
   4   7   3      652.60      659.06      4.62 o 
   5   7   3       66.40       60.08      3.42 o 
   6   7   3       66.99       69.53      3.89 o 
   0   8   3       60.26       72.32      1.63 o 
   1   8   3      365.67      359.38      2.05 o 
   2   8   3      697.74      704.60      3.35 o 
   3   8   3      636.38      691.36      4.12 o 
   4   8   3       38.73       33.57      2.46 o 
   5   8   3      130.78      120.28      3.87 o 
   6   8   3      114.96      121.24      4.98 o 
   0   9   3      564.19      608.29      5.06 o 
   1   9   3     1115.54     1124.10      6.75 o 
   2   9   3      273.71      284.52      2.47 o 
   3   9   3      227.98      231.62      2.88 o 
   4   9   3       83.09       85.62      2.84 o 
   5   9   3       26.82       22.07      3.26 o 
   6   9   3       58.20       59.10      4.35 o 
   0  10   3      320.20      358.77      4.45 o 
   1  10   3      388.42      372.13      3.30 o 
   2  10   3       42.64       38.01      1.80 o 
   3  10   3      145.09      146.60      2.75 o 
   4  10   3       80.91       72.16      2.98 o 
   5  10   3       32.87       29.66      3.39 o 
   6  10   3       88.86       94.42      6.18 o 
   0  11   3     2751.66     2938.49     14.03 o 
   1  11   3       50.17       54.34      2.63 o 
   2  11   3      171.89      158.84      3.82 o 
   3  11   3       46.65       42.14      3.79 o 
   4  11   3       73.29       79.59      5.03 o 
   5  11   3       21.53       20.83      5.52 o 
   6  11   3       20.81       17.49      9.71 o 
   0  12   3      343.38      333.99      4.87 o 
   1  12   3      611.94      616.66      5.15 o 
   2  12   3      108.02      113.49      4.06 o 
   3  12   3      271.14      259.22      5.81 o 
   4  12   3      112.37      108.97      5.90 o 
   5  12   3       98.53       93.15      6.30 o 
   6  12   3       15.88       17.24     14.65 o 
   0  13   3      112.01      131.58      4.03 o 
   1  13   3      173.24      184.99      3.70 o 
   2  13   3       88.29       80.55      4.75 o 
   3  13   3      976.58      919.07      9.62 o 
   4  13   3      177.05      177.30      7.11 o 
   5  13   3       33.91       33.67      6.32 o 
   0  14   3      110.88      102.47      3.99 o 
   1  14   3      784.04      745.67      7.78 o 
   2  14   3      688.49      677.62      8.20 o 
   3  14   3      547.24      513.28      8.91 o 
   4  14   3      357.53      339.21      8.55 o 
   5  14   3       34.67       33.01      6.36 o 
   0  15   3       14.02       15.62      3.52 o 
   1  15   3      107.83      124.94      4.94 o 
   2  15   3      822.06      765.28      9.87 o 
   3  15   3      186.85      195.61      7.10 o 
   4  15   3      243.55      243.95      8.15 o 
   5  15   3      152.52      164.01      9.01 o 
   0  16   3       10.06       12.47      4.18 o 
   1  16   3       69.96       81.87      4.79 o 
   2  16   3      143.15      136.86      6.44 o 
   3  16   3      200.72      195.93      7.20 o 
   4  16   3       63.22       73.62      8.04 o 
   5  16   3       25.90       24.97      8.35 o 
   0  17   3        2.04        5.55      4.36 o 
   1  17   3      514.18      485.64      9.04 o 
   2  17   3      231.16      215.42      7.17 o 
   3  17   3      122.20      100.53      6.55 o 
   4  17   3      107.06      117.55      8.62 o 
   0  18   3      297.63      281.22      7.35 o 
   1  18   3       38.78       44.40      5.98 o 
   2  18   3       99.61      102.84      6.37 o 
   3  18   3      182.87      191.70      8.65 o 
   4  18   3       15.94       22.93      7.76 o 
   0  19   3        0.05        5.40      5.98 o 
   1  19   3      331.22      331.44      8.55 o 
   2  19   3       11.18        9.31      6.75 o 
   3  19   3       16.05       19.34      7.40 o 
   0  20   3       69.18       89.96      9.82 o 
   1  20   3      475.36      469.64     10.06 o 
   2  20   3       19.92       16.76      7.52 o 
   3  20   3        4.87        9.88      7.13 o 
   0  21   3      421.04      384.96     14.15 o 
   1  21   3      255.24      250.28      9.86 o 
   2  21   3       18.78       13.42      7.96 o 
   3  21   3       25.82       22.55     10.93 o 
   0  22   3       95.92      112.15     15.90 o 
   1  22   3       12.62       19.58      7.61 o 
   2  22   3       55.90       63.05      8.69 o 
   0  23   3       89.35      101.52     16.38 o 
   1  23   3       22.34       30.94      8.81 o 
   2  23   3       24.72       28.06     12.96 o 
   1  24   3       47.01       50.07     12.68 o 
   1   0   4       16.92       26.48      1.92 o 
   2   0   4       94.29      108.43      2.77 o 
   3   0   4      589.17      615.92      4.74 o 
   4   0   4      220.92      199.23      5.39 o 
   5   0   4      188.79      178.66      6.20 o 
   6   0   4      372.12      355.12      7.52 o 
   0   1   4     1141.95     1142.66     16.73 o 
   1   1   4     2893.86     2899.98      8.97 o 
   2   1   4     4283.01     4376.96     13.26 o 
   3   1   4     1104.64     1183.49      4.59 o 
   4   1   4      234.89      209.23      4.16 o 
   5   1   4      231.97      242.36      4.60 o 
   6   1   4       59.23       57.06      4.00 o 
   0   2   4     1171.26     1250.61      4.18 o 
   1   2   4     8342.56     8303.78     27.84 o 
   2   2   4      570.10      594.14      2.88 o 
   3   2   4       34.64       35.05      1.85 o 
   4   2   4      256.40      255.34      4.10 o 
   5   2   4      192.03      168.24      4.14 o 
   6   2   4        0.82       -3.08      3.72 o 
   0   3   4    10330.69    10050.52     36.52 o 
   1   3   4     5406.04     5505.85     13.48 o 
   2   3   4     1554.91     1634.69      4.48 o 
   3   3   4      306.31      283.76      2.81 o 
   4   3   4      135.38      145.18      3.27 o 
   5   3   4      331.23      325.68      4.77 o 
   6   3   4       97.81       89.48      4.10 o 
   0   4   4    13681.09    13242.38     36.24 o 
   1   4   4     3297.35     3186.19      7.89 o 
   2   4   4      153.79      168.94      1.91 o 
   3   4   4     1602.20     1702.95      5.80 o 
   4   4   4      334.82      299.32      3.80 o 
   5   4   4       60.59       56.63      3.51 o 
   6   4   4       16.19       13.42      3.84 o 
   0   5   4        0.90        3.02      1.25 o 
   1   5   4     4557.10     4454.61     11.04 o 
   2   5   4     3596.35     3727.32      8.04 o 
   3   5   4     1042.95     1099.95      4.89 o 
   4   5   4      300.65      307.11      3.59 o 
   5   5   4       96.67       84.85      3.60 o 
   6   5   4       33.75       36.72      4.13 o 
   0   6   4        0.69        3.45      1.20 o 
   1   6   4      334.69      312.71      1.78 o 
   2   6   4     6260.48     6429.46     15.01 o 
   3   6   4      290.37      300.70      3.15 o 
   4   6   4      578.33      550.87      4.33 o 
   5   6   4      114.12      118.46      3.84 o 
   6   6   4       84.52       91.47      4.33 o 
   0   7   4      436.31      409.64      2.98 o 
   1   7   4      135.15      110.70      1.31 o 
   2   7   4     1806.98     1820.13      5.37 o 
   3   7   4      286.38      289.91      3.12 o 
   4   7   4      297.72      256.35      3.56 o 
   5   7   4      306.40      290.59      4.60 o 
   6   7   4       26.23       20.18      4.12 o 
   0   8   4      788.98      769.74      7.94 o 
   1   8   4      317.36      293.52      1.79 o 
   2   8   4      653.38      631.07      3.41 o 
   3   8   4       16.72       20.88      2.06 o 
   4   8   4      186.78      205.57      3.35 o 
   5   8   4        4.25       -1.14      3.23 o 
   6   8   4       12.30       12.90      4.18 o 
   0   9   4        1.49        3.74      1.45 o 
   1   9   4      713.95      726.44      3.14 o 
   2   9   4      129.98      127.13      2.00 o 
   3   9   4       22.81       17.08      2.10 o 
   4   9   4       34.55       36.28      2.61 o 
   5   9   4       51.47       46.36      3.68 o 
   6   9   4       40.07       39.58      4.39 o 
   0  10   4      727.62      710.11      5.74 o 
   1  10   4        2.36        5.19      1.28 o 
   2  10   4      643.77      621.64      3.78 o 
   3  10   4      503.71      513.08      4.12 o 
   4  10   4      461.78      434.96      4.75 o 
   5  10   4      126.13      118.45      4.10 o 
   6  10   4      121.11      107.90      6.13 o 
   0  11   4        7.40       13.93      2.68 o 
   1  11   4      420.41      423.74      4.10 o 
   2  11   4       59.46       66.97      3.29 o 
   3  11   4       25.87       26.28      4.06 o 
   4  11   4       80.40       83.47      5.70 o 
   5  11   4       38.73       45.45      5.72 o 
   6  11   4      108.99      113.13     12.20 o 
   0  12   4      885.29      877.26      7.47 o 
   1  12   4      505.90      502.30      4.60 o 
   2  12   4       57.84       62.71      4.30 o 
   3  12   4      253.00      261.10      6.46 o 
   4  12   4      295.03      271.25      7.14 o 
   5  12   4        1.65        4.28      5.59 o 
   0  13   4      575.62      567.34      6.19 o 
   1  13   4       47.82       51.77      3.92 o 
   2  13   4      518.60      529.40      7.27 o 
   3  13   4      455.89      491.09      8.66 o 
   4  13   4       12.35        8.85      5.59 o 
   5  13   4       76.98       94.59      6.27 o 
   0  14   4        1.71        3.27      3.91 o 
   1  14   4       57.24       68.26      4.57 o 
   2  14   4      389.15      376.41      7.69 o 
   3  14   4       11.22       25.56      5.62 o 
   4  14   4      170.77      175.92      7.39 o 
   5  14   4        0.69       -1.98      6.27 o 
   0  15   4       34.36       26.82      4.41 o 
   1  15   4     1508.76     1497.17     11.58 o 
   2  15   4      204.03      203.84      6.88 o 
   3  15   4      153.53      143.54      6.72 o 
   4  15   4        2.26        2.64      6.06 o 
   5  15   4      125.97      136.18      7.85 o 
   0  16   4        2.23        2.07      4.45 o 
   1  16   4      924.02      887.83     10.96 o 
   2  16   4      278.53      262.07      7.48 o 
   3  16   4      169.15      176.70      7.15 o 
   4  16   4       72.26       70.43      6.89 o 
   5  16   4       96.79      101.70     10.88 o 
   0  17   4        1.27        8.18      5.63 o 
   1  17   4      290.45      284.05      7.82 o 
   2  17   4      141.29      144.33      6.57 o 
   3  17   4       77.94       83.61      6.57 o 
   4  17   4       60.55       68.68      7.91 o 
   0  18   4      460.91      457.24      9.76 o 
   1  18   4       34.24       40.73      5.96 o 
   2  18   4       74.39       69.12      6.56 o 
   3  18   4      392.99      403.53      9.49 o 
   4  18   4        6.53       10.20      7.65 o 
   0  19   4       89.39      101.97      9.65 o 
   1  19   4       50.85       43.42      6.23 o 
   2  19   4       20.73       19.61      6.08 o 
   3  19   4       20.85       24.35      7.88 o 
   4  19   4      212.34      262.99     20.21 o 
   0  20   4      166.98      158.67     10.70 o 
   1  20   4        3.60        5.08      6.00 o 
   2  20   4        0.44       -3.58      7.58 o 
   3  20   4       36.94       39.49      8.63 o 
   0  21   4       26.79       38.43      9.22 o 
   1  21   4      124.70      124.25      8.36 o 
   2  21   4      132.29      139.55      9.19 o 
   3  21   4       15.61       12.94     10.64 o 
   0  22   4       38.74       40.78      9.76 o 
   1  22   4       30.76       30.88      8.82 o 
   2  22   4      129.79      126.32      9.43 o 
   0  23   4      229.53      251.88     20.30 o 
   1  23   4       42.24       43.20      8.96 o 
   2  23   4      294.20      327.25     20.50 o 
   1  24   4       34.01       45.68     15.32 o 
   1   0   5    16685.28    16175.18     47.54 o 
   2   0   5      223.57      246.80      3.15 o 
   3   0   5       17.11       15.60      2.67 o 
   4   0   5       90.68       91.00      4.75 o 
   5   0   5      122.56      129.35      5.89 o 
   6   0   5        0.55        0.73      5.75 o 
   0   1   5        0.28        7.53      1.81 o 
   1   1   5     1656.44     1563.89      5.90 o 
   2   1   5      228.57      238.22      2.36 o 
   3   1   5      128.81      138.14      2.28 o 
   4   1   5       92.89       95.23      3.64 o 
   5   1   5     1132.13     1151.17      7.46 o 
   6   1   5        2.16        0.81      3.84 o 
   0   2   5       22.74       18.50      1.39 o 
   1   2   5     8280.21     8125.46     17.31 o 
   2   2   5     1125.19     1213.77      4.24 o 
   3   2   5      182.21      183.01      2.46 o 
   4   2   5       20.07       21.83      2.93 o 
   5   2   5      226.95      228.96      4.63 o 
   6   2   5        7.76        5.26      3.75 o 
   0   3   5     2641.18     2591.39     10.04 o 
   1   3   5    17698.59    17304.94     34.62 o 
   2   3   5     1576.53     1548.33      4.49 o 
   3   3   5      455.59      442.89      3.24 o 
   4   3   5       81.09       83.31      3.12 o 
   5   3   5      279.51      255.85      4.58 o 
   6   3   5       31.49       34.49      4.02 o 
   0   4   5     1520.33     1578.66      6.70 o 
   1   4   5      331.36      377.09      3.23 o 
   2   4   5     9032.15     9208.24     15.51 o 
   3   4   5      957.37      920.89      4.62 o 
   4   4   5       40.94       44.15      2.93 o 
   5   4   5      334.90      355.68      4.90 o 
   6   4   5       43.27       43.94      4.00 o 
   0   5   5     8731.88     8539.82     17.85 o 
   1   5   5     1638.35     1710.69      7.10 o 
   2   5   5      259.42      234.98      2.42 o 
   3   5   5      505.42      531.35      3.90 o 
   4   5   5      343.94      318.28      3.80 o 
   5   5   5       44.68       49.06      3.58 o 
   6   5   5       48.29       61.77      4.10 o 
   0   6   5     5034.04     4902.88     14.88 o 
   1   6   5      399.47      395.75      2.17 o 
   2   6   5     3770.17     3989.76      9.68 o 
   3   6   5      845.84      852.98      4.69 o 
   4   6   5      118.35      105.19      2.97 o 
   5   6   5        6.30        7.80      3.28 o 
   6   6   5       29.64       29.75      4.28 o 
   0   7   5     3395.06     3304.52     16.53 o 
   1   7   5     2908.31     2982.09      7.75 o 
   2   7   5      260.22      256.73      2.48 o 
   3   7   5       96.47       80.24      2.43 o 
   4   7   5      202.41      179.10      3.37 o 
   5   7   5      132.83      119.54      3.91 o 
   6   7   5       14.39       14.40      4.27 o 
   0   8   5     1128.53     1159.73      5.90 o 
   1   8   5      180.96      183.97      1.54 o 
   2   8   5      376.16      368.79      2.80 o 
   3   8   5      473.43      456.31      3.76 o 
   4   8   5      137.51      134.49      3.17 o 
   5   8   5       19.57        6.46      3.33 o 
   6   8   5       65.92       72.58      4.67 o 
   0   9   5      173.51      178.27      3.73 o 
   1   9   5      127.75      138.11      1.48 o 
   2   9   5      788.41      768.43      3.79 o 
   3   9   5      303.70      329.14      3.31 o 
   4   9   5       97.10      100.55      3.26 o 
   5   9   5       18.12       13.10      3.46 o 
   6   9   5       81.99       91.53      4.78 o 
   0  10   5       52.15       37.98      2.01 o 
   1  10   5      202.24      186.41      2.00 o 
   2  10   5      598.56      563.99      3.96 o 
   3  10   5       37.44       47.43      2.57 o 
   4  10   5       64.83       59.26      3.31 o 
   5  10   5        5.71        4.99      3.74 o 
   6  10   5       24.17       27.71      6.47 o 
   0  11   5     1301.02     1296.57      9.50 o 
   1  11   5     1417.39     1407.74      7.66 o 
   2  11   5      331.87      344.75      5.28 o 
   3  11   5      993.58      988.58      9.65 o 
   4  11   5      104.98       93.85      5.77 o 
   5  11   5      191.55      201.80      7.14 o 
   6  11   5        3.91       18.58     14.94 o 
   0  12   5      374.11      370.51      6.11 o 
   1  12   5      406.33      366.88      4.47 o 
   2  12   5     1549.49     1571.02     11.99 o 
   3  12   5       45.59       56.89      5.75 o 
   4  12   5      343.20      354.72      7.94 o 
   5  12   5      243.74      229.21      7.36 o 
   0  13   5      310.23      303.61      6.03 o 
   1  13   5      196.76      188.77      4.78 o 
   2  13   5      384.41      354.86      7.40 o 
   3  13   5      221.54      248.87      8.75 o 
   4  13   5       59.83       55.77      6.42 o 
   5  13   5       23.36       38.42      5.74 o 
   0  14   5       27.36       28.26      4.17 o 
   1  14   5      265.07      278.26      6.35 o 
   2  14   5      264.32      258.75      7.09 o 
   3  14   5      610.75      611.86      9.59 o 
   4  14   5       94.27       97.50      7.09 o 
   5  14   5       42.16       38.45      6.64 o 
   0  15   5        8.03       10.38      5.03 o 
   1  15   5      198.93      193.04      6.67 o 
   2  15   5       40.38       38.28      5.70 o 
   3  15   5      244.05      261.52      7.83 o 
   4  15   5       93.02       84.44      7.13 o 
   5  15   5        3.17        0.23      6.58 o 
   0  16   5      127.04      133.01      6.52 o 
   1  16   5      285.27      295.86      7.79 o 
   2  16   5       76.91       78.43      6.57 o 
   3  16   5      356.82      360.26      8.55 o 
   4  16   5       23.19       25.30      6.69 o 
   5  16   5       11.69        8.83      8.80 o 
   0  17   5      214.35      215.51      7.61 o 
   1  17   5      262.15      252.47      7.83 o 
   2  17   5      284.19      272.89      8.30 o 
   3  17   5        9.54       15.85      6.28 o 
   4  17   5        9.08        8.38      6.45 o 
   0  18   5       25.99       21.62      6.20 o 
   1  18   5       12.41       11.37      5.90 o 
   2  18   5       34.83       37.66      6.42 o 
   3  18   5       50.35       54.63      7.14 o 
   4  18   5      103.12      116.31      9.79 o 
   0  19   5      243.89      243.76     11.84 o 
   1  19   5       75.91       75.54      7.30 o 
   2  19   5       98.98      111.52      7.37 o 
   3  19   5       76.45       85.74      7.48 o 
   4  19   5       44.27       65.60     16.38 o 
   0  20   5        9.21       17.81      8.50 o 
   1  20   5      151.67      156.40      8.50 o 
   2  20   5      121.29      121.30      7.65 o 
   3  20   5       33.61       39.26      8.59 o 
   0  21   5      182.63      169.80     11.30 o 
   1  21   5       24.48       27.72      7.13 o 
   2  21   5       12.81       10.04      8.07 o 
   3  21   5       36.40       32.95     14.46 o 
   0  22   5       31.61       31.01      9.36 o 
   1  22   5       49.99       53.17      9.13 o 
   2  22   5       21.12       16.13      9.28 o 
   3  22   5       11.04       -2.78     14.56 o 
   0  23   5        0.61       12.64     13.50 o 
   1  23   5       81.48       88.04      9.80 o 
   2  23   5       38.03       36.11     15.80 o 
   0  24   5       21.58       24.23     15.23 o 
   1  24   5       24.58       19.44     13.60 o 
   0   0   6     2414.39     2467.93     13.84 o 
   1   0   6     2658.96     2565.99      8.29 o 
   2   0   6      135.31      113.95      2.67 o 
   3   0   6      217.15      219.53      4.05 o 
   4   0   6     1274.89     1230.40     10.65 o 
   5   0   6        2.75       19.05      5.59 o 
   6   0   6      158.59      181.98      6.79 o 
   0   1   6      429.05      409.62      3.25 o 
   1   1   6     5742.03     5816.19     15.24 o 
   2   1   6     2713.98     2710.94      6.19 o 
   3   1   6     1803.69     1790.32      6.57 o 
   4   1   6      220.84      227.95      4.09 o 
   5   1   6      142.65      153.66      4.81 o 
   6   1   6       37.69       38.45      3.89 o 
   0   2   6    11533.05    11161.33     34.10 o 
   1   2   6     8889.13     8962.53     21.65 o 
   2   2   6      675.25      772.86      3.63 o 
   3   2   6      559.27      566.74      4.07 o 
   4   2   6      287.93      300.13      4.44 o 
   5   2   6      196.21      200.10      4.61 o 
   6   2   6       11.99       12.48      3.70 o 
   0   3   6       66.50       68.49      2.76 o 
   1   3   6     3402.90     3329.87      9.72 o 
   2   3   6      440.00      517.45      3.12 o 
   3   3   6      838.07      829.82      4.57 o 
   4   3   6      563.91      567.70      5.23 o 
   5   3   6      557.00      552.23      6.08 o 
   6   3   6       39.69       36.12      3.91 o 
   0   4   6     3695.93     3682.61     12.04 o 
   1   4   6      192.52      226.60      2.09 o 
   2   4   6     1439.12     1439.00      5.68 o 
   3   4   6       44.27       49.14      2.18 o 
   4   4   6      133.52      124.96      3.38 o 
   5   4   6      277.49      280.57      4.96 o 
   6   4   6      114.82      114.56      4.44 o 
   0   5   6     1154.34     1228.88      5.12 o 
   1   5   6     1655.56     1743.72      4.47 o 
   2   5   6     2319.95     2606.87      7.63 o 
   3   5   6      417.08      429.54      3.63 o 
   4   5   6       51.15       44.78      2.82 o 
   5   5   6      181.79      192.05      4.47 o 
   6   5   6       23.86       24.88      4.20 o 
   0   6   6      740.18      711.22      4.09 o 
   1   6   6     1365.02     1497.48      5.02 o 
   2   6   6     2584.14     2641.84      8.39 o 
   3   6   6      670.10      658.74      4.26 o 
   4   6   6       68.43       58.93      2.88 o 
   5   6   6       34.83       25.88      3.91 o 
   6   6   6       22.75       27.04      4.32 o 
   0   7   6     2653.87     2855.27     14.52 o 
   1   7   6      553.18      544.36      2.57 o 
   2   7   6      669.47      692.14      3.55 o 
   3   7   6       28.26       32.38      2.22 o 
   4   7   6      375.88      404.10      4.28 o 
   5   7   6      112.53      112.30      4.20 o 
   6   7   6      111.64      113.64      4.83 o 
   0   8   6     1191.21     1227.50      5.31 o 
   1   8   6      219.23      216.27      1.76 o 
   2   8   6      445.30      445.76      3.05 o 
   3   8   6      324.92      358.66      3.49 o 
   4   8   6       44.15       28.57      2.92 o 
   5   8   6       40.92       45.02      3.72 o 
   6   8   6        2.43        0.13      4.11 o 
   0   9   6     2495.63     2340.63     12.24 o 
   1   9   6      252.46      219.94      1.72 o 
   2   9   6       77.97       74.22      1.88 o 
   3   9   6      263.73      255.51      3.34 o 
   4   9   6        1.58        2.88      2.76 o 
   5   9   6      104.43      106.18      4.03 o 
   6   9   6       14.16       16.67      4.15 o 
   0  10   6     1277.38     1306.63     11.46 o 
   1  10   6      650.98      646.29      4.43 o 
   2  10   6      496.15      505.52      4.08 o 
   3  10   6     1664.98     1508.50      7.01 o 
   4  10   6       46.39       49.04      3.24 o 
   5  10   6        5.23        6.28      3.61 o 
   6  10   6      113.53      102.90     10.35 o 
   0  11   6     5136.25     5041.03     20.97 o 
   1  11   6      559.71      530.84      5.37 o 
   2  11   6      714.27      737.39      9.47 o 
   3  11   6      406.28      400.49      7.24 o 
   4  11   6      327.43      339.55      7.54 o 
   5  11   6       54.76       70.34      5.90 o 
   0  12   6      477.46      451.04      7.73 o 
   1  12   6      197.26      190.69      4.02 o 
   2  12   6      812.95      805.50     10.15 o 
   3  12   6     1159.41     1218.32     11.96 o 
   4  12   6      166.43      164.29      6.57 o 
   5  12   6       15.25       14.79      6.10 o 
   0  13   6      103.86       84.02      5.40 o 
   1  13   6       63.53       65.88      4.33 o 
   2  13   6      143.56      138.60      6.46 o 
   3  13   6     1769.61     1766.71     14.29 o 
   4  13   6      146.24      152.61      7.11 o 
   5  13   6        1.48       -0.44      6.37 o 
   0  14   6       34.29       40.36      5.12 o 
   1  14   6      120.20      108.92      4.93 o 
   2  14   6      441.85      396.02      8.65 o 
   3  14   6      611.08      642.33      9.91 o 
   4  14   6      194.65      175.70      7.58 o 
   5  14   6       70.22       90.41      7.98 o 
   0  15   6      128.81      129.81      6.21 o 
   1  15   6      761.42      747.15     10.08 o 
   2  15   6      484.20      471.94      9.40 o 
   3  15   6      265.21      257.39      8.40 o 
   4  15   6       51.29       70.65      7.80 o 
   5  15   6       11.70       15.68      7.18 o 
   0  16   6       83.67       70.06      5.94 o 
   1  16   6      725.44      741.15     11.58 o 
   2  16   6      280.14      279.28      8.32 o 
   3  16   6      108.70      122.49      7.52 o 
   4  16   6       83.05       83.95      7.54 o 
   5  16   6        5.45       13.63      9.84 o 
   0  17   6       49.17       52.13      6.20 o 
   1  17   6      389.29      403.53      9.66 o 
   2  17   6       28.83       26.41      6.35 o 
   3  17   6      164.10      160.69      8.03 o 
   4  17   6       84.63       80.56      7.62 o 
   0  18   6        6.02       11.81      6.23 o 
   1  18   6      112.31      108.72      7.65 o 
   2  18   6      164.44      162.85      7.63 o 
   3  18   6      115.74      123.66      7.89 o 
   4  18   6       48.21       58.13      7.69 o 
   0  19   6       97.46       78.93     10.02 o 
   1  19   6      184.58      186.88      8.51 o 
   2  19   6      131.85      141.07      7.74 o 
   3  19   6       40.94       47.49      7.15 o 
   4  19   6      107.08      107.07     17.05 o 
   0  20   6       56.73       59.24      9.51 o 
   1  20   6       28.59       21.01      6.97 o 
   2  20   6       33.40       41.56      7.50 o 
   3  20   6       28.72       24.99      7.05 o 
   0  21   6        5.45        6.52      8.76 o 
   1  21   6       14.87       13.63      6.88 o 
   2  21   6       58.27       65.27      8.00 o 
   3  21   6       48.34       48.08     14.94 o 
   0  22   6        8.62        7.40      8.72 o 
   1  22   6       24.95       24.44      7.33 o 
   2  22   6       33.88       30.31      9.49 o 
   0  23   6       78.52       73.73     10.32 o 
   1  23   6       41.73       53.46      9.19 o 
   2  23   6      134.70      152.18     17.14 o 
   0  24   6       47.26       49.32     14.94 o 
   1   0   7      823.74      859.31     11.50 o 
   2   0   7      183.96      210.27      3.20 o 
   3   0   7      460.41      436.28      5.11 o 
   4   0   7      716.32      723.44      8.68 o 
   5   0   7      908.91      954.25     11.22 o 
   6   0   7      137.49      159.99      7.00 o 
   0   1   7     2061.35     2098.44     12.58 o 
   1   1   7      754.97      777.11      3.41 o 
   2   1   7     1259.02     1275.24      4.39 o 
   3   1   7      181.21      213.56      2.92 o 
   4   1   7      447.11      434.05      4.94 o 
   5   1   7      521.60      556.60      6.52 o 
   6   1   7       13.72       13.44      3.96 o 
   0   2   7       88.29      125.02      6.92 o 
   1   2   7     9854.07     9777.80     22.61 o 
   2   2   7     2786.12     2827.79      6.66 o 
   3   2   7      327.69      332.58      3.47 o 
   4   2   7       12.85       21.06      3.07 o 
   5   2   7      183.86      195.81      4.75 o 
   6   2   7       28.92       31.72      3.90 o 
   0   3   7     7468.87     7408.53     12.16 o 
   1   3   7     1200.78     1211.47      4.39 o 
   2   3   7      499.39      511.20      3.21 o 
   3   3   7     1136.43     1217.00      5.69 o 
   4   3   7      129.97      126.39      3.57 o 
   5   3   7      275.25      279.54      5.02 o 
   6   3   7       12.40       11.58      4.00 o 
   0   4   7       36.08       36.87      1.99 o 
   1   4   7     3802.35     3887.84      6.99 o 
   2   4   7      148.24      155.01      2.11 o 
   3   4   7     1508.45     1565.75      6.42 o 
   4   4   7       33.25       29.60      2.94 o 
   5   4   7      187.14      195.70      4.66 o 
   6   4   7        9.44        9.96      4.01 o 
   0   5   7       14.04       15.98      1.94 o 
   1   5   7      358.95      360.72      2.35 o 
   2   5   7     2823.51     2865.82      7.09 o 
   3   5   7      247.26      250.36      3.21 o 
   4   5   7       82.13       85.98      3.10 o 
   5   5   7      112.45      118.45      4.55 o 
   6   5   7        2.88        0.78      4.03 o 
   0   6   7      486.16      489.19      3.73 o 
   1   6   7      387.52      372.10      2.23 o 
   2   6   7     1352.43     1391.14      4.90 o 
   3   6   7       41.68       40.40      2.33 o 
   4   6   7       11.30        8.57      2.71 o 
   5   6   7       26.78       25.77      3.70 o 
   6   6   7      107.99      128.68      4.89 o 
   0   7   7        2.35        4.21      1.74 o 
   1   7   7      419.77      415.43      2.24 o 
   2   7   7       75.41       81.52      1.86 o 
   3   7   7      344.06      310.10      3.42 o 
   4   7   7       23.03       28.28      3.12 o 
   5   7   7       97.27       95.78      4.01 o 
   6   7   7       19.06       18.64      4.19 o 
   0   8   7      338.83      349.18      3.38 o 
   1   8   7      666.01      724.83      2.98 o 
   2   8   7      208.25      201.89      2.47 o 
   3   8   7      358.08      313.75      3.79 o 
   4   8   7      699.61      698.01      5.81 o 
   5   8   7       73.46       59.34      3.79 o 
   6   8   7        1.65        6.26      4.23 o 
   0   9   7      214.14      184.66      2.70 o 
   1   9   7      807.34      814.02      3.99 o 
   2   9   7      966.14      935.85      4.58 o 
   3   9   7      124.35      101.08      2.94 o 
   4   9   7      127.26      147.59      3.61 o 
   5   9   7      230.60      230.67      4.72 o 
   6   9   7       17.45       15.04      4.67 o 
   0  10   7      632.36      688.44      7.65 o 
   1  10   7      593.12      586.65      3.96 o 
   2  10   7      738.55      751.55      5.96 o 
   3  10   7      748.87      700.84      5.53 o 
   4  10   7      794.30      759.35      6.37 o 
   5  10   7      131.20      140.65      4.56 o 
   0  11   7      393.06      397.23      7.34 o 
   1  11   7      879.46      939.95      7.81 o 
   2  11   7       63.23       58.62      5.37 o 
   3  11   7      176.03      173.87      7.22 o 
   4  11   7      130.49      129.29      6.71 o 
   5  11   7       22.43       18.18      6.15 o 
   0  12   7      936.46      874.32     11.78 o 
   1  12   7      434.85      422.31      6.76 o 
   2  12   7      618.01      600.77      9.35 o 
   3  12   7     2272.74     2242.32     17.08 o 
   4  12   7      330.62      296.73      8.15 o 
   5  12   7       33.90       34.61      6.42 o 
   0  13   7       25.49       26.11      5.09 o 
   1  13   7       29.55       40.94      4.45 o 
   2  13   7      108.03      101.78      6.28 o 
   3  13   7      301.24      341.29      8.87 o 
   4  13   7      150.96      175.08      8.25 o 
   5  13   7       16.50       13.23      6.84 o 
   0  14   7      134.07      132.71      6.28 o 
   1  14   7       18.18       23.27      4.60 o 
   2  14   7      195.73      193.13      7.33 o 
   3  14   7       52.38       76.56      6.80 o 
   4  14   7       33.76       27.13      6.90 o 
   5  14   7       71.46       79.03      7.66 o 
   0  15   7        0.19       -0.84      5.17 o 
   1  15   7      190.29      194.92      6.25 o 
   2  15   7      237.83      241.22      7.95 o 
   3  15   7      604.37      619.24     11.16 o 
   4  15   7       70.74       67.61      7.41 o 
   5  15   7        8.01        3.63      7.47 o 
   0  16   7       31.06       22.16      5.66 o 
   1  16   7      212.24      195.66      7.08 o 
   2  16   7      134.74      121.83      7.11 o 
   3  16   7      363.13      385.08      9.75 o 
   4  16   7       35.76       41.36      7.19 o 
   5  16   7       26.61       27.58     14.56 o 
   0  17   7       76.11       87.15      6.74 o 
   1  17   7      156.72      155.62      7.77 o 
   2  17   7      401.97      425.83     10.53 o 
   3  17   7       65.42       63.11      7.17 o 
   4  17   7      213.99      213.15      9.12 o 
   0  18   7     1277.24     1227.22     17.12 o 
   1  18   7      263.86      276.70      8.99 o 
   2  18   7        1.04       -1.11      6.75 o 
   3  18   7       27.06       40.80      7.08 o 
   4  18   7       97.88      105.35      8.25 o 
   0  19   7      151.71      121.85     10.87 o 
   1  19   7        9.83       11.81      6.73 o 
   2  19   7       53.57       52.90      7.45 o 
   3  19   7       59.08       65.22      8.21 o 
   4  19   7       33.74       29.37     10.61 o 
   0  20   7        5.58        7.51      9.21 o 
   1  20   7      125.65      121.45      8.18 o 
   2  20   7       28.71       23.75      7.14 o 
   3  20   7       63.86       75.35      8.24 o 
   0  21   7        1.50        4.88      9.38 o 
   1  21   7       66.07       63.53      7.78 o 
   2  21   7       64.08       58.93      7.81 o 
   3  21   7       88.47      104.49     16.19 o 
   0  22   7       23.77       33.36     10.26 o 
   1  22   7       53.28       54.38      7.66 o 
   2  22   7       22.33       30.01      7.80 o 
   0  23   7       12.32       12.79      9.89 o 
   1  23   7       11.25       10.77      8.38 o 
   0   0   8     6091.10     6142.89     29.61 o 
   1   0   8     1627.44     1448.37      5.99 o 
   2   0   8     2092.55     2050.07      8.83 o 
   3   0   8       24.54       27.06      3.17 o 
   4   0   8        0.86       10.45      4.65 o 
   5   0   8       99.69      115.84      6.42 o 
   6   0   8        9.03       12.50      5.59 o 
   0   1   8     6800.81     7045.32     25.22 o 
   1   1   8     1279.07     1318.09      4.29 o 
   2   1   8      448.50      469.17      3.38 o 
   3   1   8      379.58      410.99      3.61 o 
   4   1   8      521.39      587.08      5.49 o 
   5   1   8      852.02      904.20      7.79 o 
   6   1   8       81.35       80.42      4.35 o 
   0   2   8     5972.08     5955.24     27.54 o 
   1   2   8     3320.55     3354.64      8.79 o 
   2   2   8       56.46       75.20      2.23 o 
   3   2   8     1932.15     1938.99      6.93 o 
   4   2   8      240.88      246.04      4.12 o 
   5   2   8       64.26       66.45      4.02 o 
   6   2   8       19.40       20.58      3.95 o 
   0   3   8     3345.39     3563.40      9.04 o 
   1   3   8     2094.31     2133.09      5.59 o 
   2   3   8     2017.58     2089.10      6.81 o 
   3   3   8       46.09       55.49      2.55 o 
   4   3   8      320.63      332.74      4.50 o 
   5   3   8       38.07       37.73      3.63 o 
   6   3   8       48.53       41.92      4.19 o 
   0   4   8      528.90      500.75      3.86 o 
   1   4   8     1818.97     1800.17      6.08 o 
   2   4   8      174.03      188.53      2.30 o 
   3   4   8       71.97       63.52      2.45 o 
   4   4   8      470.59      477.97      4.83 o 
   5   4   8        3.82        9.81      3.90 o 
   6   4   8        6.46        4.91      3.96 o 
   0   5   8     1226.79     1216.62      5.70 o 
   1   5   8      643.70      652.76      3.05 o 
   2   5   8      669.43      624.86      3.67 o 
   3   5   8      890.92      885.98      4.93 o 
   4   5   8       80.43       86.53      3.24 o 
   5   5   8      105.49      117.67      4.68 o 
   6   5   8       23.14       29.68      4.08 o 
   0   6   8       30.88       23.17      1.95 o 
   1   6   8     2681.83     2786.69      5.94 o 
   2   6   8      981.32     1010.86      4.25 o 
   3   6   8      245.97      265.29      3.37 o 
   4   6   8      277.37      256.61      4.37 o 
   5   6   8      124.17      135.50      4.48 o 
   6   6   8       18.92       24.04      4.20 o 
   0   7   8      389.90      432.50      4.15 o 
   1   7   8     1193.36     1302.45      4.11 o 
   2   7   8       34.18       43.14      1.82 o 
   3   7   8      416.94      429.14      4.36 o 
   4   7   8       96.60      100.90      3.69 o 
   5   7   8       11.80       11.79      3.54 o 
   6   7   8       22.90       22.74      4.15 o 
   0   8   8      320.75      334.15      3.55 o 
   1   8   8     4600.77     4668.67     13.50 o 
   2   8   8      451.42      481.22      3.52 o 
   3   8   8      737.18      733.49      5.33 o 
   4   8   8      125.60      107.18      3.67 o 
   5   8   8      119.94      127.12      4.24 o 
   6   8   8       49.12       39.61      4.94 o 
   0   9   8       62.04       77.76      2.34 o 
   1   9   8      966.62      959.55      4.09 o 
   2   9   8      391.17      361.90      3.32 o 
   3   9   8      287.45      287.32      3.81 o 
   4   9   8      214.84      200.27      4.00 o 
   5   9   8      295.00      301.53      5.12 o 
   6   9   8       21.59       19.65      8.19 o 
   0  10   8      142.28      138.36      3.50 o 
   1  10   8      112.92      122.32      3.01 o 
   2  10   8      264.30      254.22      3.64 o 
   3  10   8      279.85      288.22      4.14 o 
   4  10   8       73.75       87.69      3.67 o 
   5  10   8       64.70       75.96      4.56 o 
   0  11   8      101.39       79.37      5.24 o 
   1  11   8       68.32       58.10      3.45 o 
   2  11   8      410.06      394.17      8.88 o 
   3  11   8      686.79      692.02     10.58 o 
   4  11   8        8.10       15.35      4.64 o 
   5  11   8       36.08       41.14      7.09 o 
   0  12   8      195.43      217.46      6.55 o 
   1  12   8      375.30      390.12      6.74 o 
   2  12   8      409.42      405.65     10.23 o 
   3  12   8      924.26      927.30     12.07 o 
   4  12   8       55.64       71.65      6.29 o 
   5  12   8       50.12       42.73      7.11 o 
   0  13   8      144.24      157.02      6.21 o 
   1  13   8       22.23       23.29      4.51 o 
   2  13   8      436.10      434.00      9.88 o 
   3  13   8      730.88      750.13     11.32 o 
   4  13   8       94.21       98.75      7.56 o 
   5  13   8        0.69       -3.18      7.29 o 
   0  14   8      108.26      106.72      6.04 o 
   1  14   8      226.47      226.91      6.27 o 
   2  14   8      670.65      671.48     11.54 o 
   3  14   8      226.09      226.84      8.27 o 
   4  14   8       48.64       43.93      7.17 o 
   5  14   8       10.63        7.77      8.35 o 
   0  15   8       64.81       62.36      5.95 o 
   1  15   8      799.72      770.27      9.58 o 
   2  15   8      250.21      239.43      8.74 o 
   3  15   8       88.84       99.79      7.90 o 
   4  15   8       23.30       23.21      7.44 o 
   5  15   8        7.62       -1.60      8.09 o 
   0  16   8      153.07      156.18      7.15 o 
   1  16   8       67.56       62.46      5.49 o 
   2  16   8      451.14      441.72     10.58 o 
   3  16   8       93.25       79.02      8.17 o 
   4  16   8       33.43       21.32      7.66 o 
   0  17   8      440.62      413.51      9.61 o 
   1  17   8       74.40       76.67      6.32 o 
   2  17   8      257.62      267.02      9.34 o 
   3  17   8       89.71       97.74      8.32 o 
   4  17   8      189.47      202.65     10.23 o 
   0  18   8      372.40      418.64     14.76 o 
   1  18   8      687.37      697.89     12.43 o 
   2  18   8       60.14       65.14      7.56 o 
   3  18   8       52.92       51.93      8.14 o 
   4  18   8       16.72       16.66      9.61 o 
   0  19   8      143.54      147.98     11.40 o 
   1  19   8       26.06       20.72      6.97 o 
   2  19   8      143.23      164.88      8.86 o 
   3  19   8       25.16       29.15      7.77 o 
   4  19   8        6.17      -11.30     14.37 o 
   0  20   8       41.11       50.88     10.07 o 
   1  20   8        6.32        7.39      6.91 o 
   2  20   8       17.56       18.14      7.51 o 
   3  20   8      143.53      166.34      9.58 o 
   0  21   8       55.84       57.25     10.29 o 
   1  21   8        0.37        4.78      7.02 o 
   2  21   8       11.31        8.43      7.81 o 
   3  21   8        9.31       18.16     10.04 o 
   0  22   8       88.31      106.69     11.82 o 
   1  22   8       55.75       57.13      7.91 o 
   2  22   8       39.73       39.78      8.28 o 
   0  23   8       55.67       64.72     11.96 o 
   1  23   8        7.62       15.41     10.15 o 
   2  23   8       36.45       44.15     14.94 o 
   1   0   9        5.15       12.89      2.01 o 
   2   0   9     3460.99     3480.54     12.42 o 
   3   0   9       53.43       78.70      3.58 o 
   4   0   9      197.04      204.40      5.59 o 
   5   0   9      274.96      254.89      7.50 o 
   6   0   9       42.43       49.74      6.02 o 
   0   1   9     1052.51     1059.15      6.87 o 
   1   1   9     7010.46     6839.43     13.78 o 
   2   1   9      874.45      877.16      4.68 o 
   3   1   9      527.98      510.91      4.00 o 
   4   1   9     1897.41     1862.08      8.41 o 
   5   1   9      120.76      134.16      4.65 o 
   6   1   9       72.44       72.56      4.45 o 
   0   2   9     1061.89      956.15     10.47 o 
   1   2   9      703.68      724.17      3.46 o 
   2   2   9     3092.76     3152.67      7.89 o 
   3   2   9      738.26      753.99      4.64 o 
   4   2   9     1714.43     1742.79      8.20 o 
   5   2   9      721.98      721.41      6.87 o 
   6   2   9       89.33      110.04      4.74 o 
   0   3   9      977.06      987.72      5.29 o 
   1   3   9      278.17      281.44      2.33 o 
   2   3   9     1691.16     1725.83      6.22 o 
   3   3   9      499.42      536.60      4.31 o 
   4   3   9      164.08      175.90      3.80 o 
   5   3   9       41.90       44.30      4.01 o 
   6   3   9       18.36       18.89      4.03 o 
   0   4   9       83.84       59.79      2.24 o 
   1   4   9      359.29      354.52      2.48 o 
   2   4   9       30.76       36.01      1.86 o 
   3   4   9       22.72       26.37      2.33 o 
   4   4   9       42.65       39.74      3.37 o 
   5   4   9      124.32      127.28      4.44 o 
   6   4   9       10.73       13.51      4.04 o 
   0   5   9      243.77      273.01      3.30 o 
   1   5   9     2665.74     2799.36      6.30 o 
   2   5   9      368.36      363.92      3.24 o 
   3   5   9      333.38      317.90      3.46 o 
   4   5   9       74.97       70.93      3.53 o 
   5   5   9       50.44       57.52      4.36 o 
   6   5   9       65.34       69.42      4.47 o 
   0   6   9     3962.26     4031.78     10.72 o 
   1   6   9     2934.69     3149.78      6.78 o 
   2   6   9     1891.07     1993.48      7.01 o 
   3   6   9       39.87       32.64      2.73 o 
   4   6   9       65.20       64.25      3.52 o 
   5   6   9        6.61        5.28      3.75 o 
   6   6   9        0.48        2.14      4.33 o 
   0   7   9     6265.94     6320.63     13.92 o 
   1   7   9     1140.33     1140.57      4.96 o 
   2   7   9      649.23      681.48      4.42 o 
   3   7   9      276.25      286.17      3.92 o 
   4   7   9      827.62      797.89      6.44 o 
   5   7   9       24.11       29.01      3.73 o 
   6   7   9       86.88      103.02      5.71 o 
   0   8   9     1869.92     1843.54      7.64 o 
   1   8   9     2036.35     2118.18      9.14 o 
   2   8   9      280.70      286.53      3.14 o 
   3   8   9      188.10      191.29      3.56 o 
   4   8   9       44.63       49.45      3.37 o 
   5   8   9       24.46       31.07      3.63 o 
   6   8   9       54.83       60.06      8.61 o 
   0   9   9       78.83       98.90      2.63 o 
   1   9   9      642.02      637.87      3.59 o 
   2   9   9      574.31      532.12      3.78 o 
   3   9   9      390.56      375.07      4.29 o 
   4   9   9       84.62       83.37      3.54 o 
   5   9   9       60.25       54.19      3.84 o 
   0  10   9       54.64       53.34      3.13 o 
   1  10   9      522.60      515.17      4.12 o 
   2  10   9      133.27      138.19      3.02 o 
   3  10   9      132.19      133.75      3.62 o 
   4  10   9      239.33      207.16      4.61 o 
   5  10   9      123.17      118.90      4.92 o 
   0  11   9       71.77       71.14      5.29 o 
   1  11   9      466.79      465.15      6.24 o 
   2  11   9     1245.06     1208.15     13.43 o 
   3  11   9      395.88      402.65      7.59 o 
   4  11   9      567.73      512.42      8.41 o 
   5  11   9       20.28       18.94      6.76 o 
   0  12   9      390.01      400.52      7.97 o 
   1  12   9      819.22      783.46      8.80 o 
   2  12   9       24.27       29.62      6.22 o 
   3  12   9      727.92      706.21     12.40 o 
   4  12   9      125.25      120.42      7.36 o 
   5  12   9       14.00       10.28      6.62 o 
   0  13   9      325.56      302.90      7.56 o 
   1  13   9      412.19      404.92      7.21 o 
   2  13   9     2027.05     2017.98     19.23 o 
   3  13   9      251.99      243.34      9.19 o 
   4  13   9       11.09       19.14      7.55 o 
   5  13   9        4.20       10.60      7.95 o 
   0  14   9       48.69       54.23      5.74 o 
   1  14   9       70.15       77.62      5.36 o 
   2  14   9      437.85      419.36     10.18 o 
   3  14   9        2.55        3.08      7.01 o 
   4  14   9      293.38      286.65     10.55 o 
   5  14   9        6.48        3.81      8.08 o 
   0  15   9        3.39        7.48      5.51 o 
   1  15   9      210.12      195.38      6.46 o 
   2  15   9       23.58       22.17      6.91 o 
   3  15   9      313.76      290.71      9.84 o 
   4  15   9       14.67        7.36      7.61 o 
   5  15   9        5.09        1.44     12.93 o 
   0  16   9      767.97      755.66     11.44 o 
   1  16   9       88.57       90.50      5.78 o 
   2  16   9      105.52       92.21      7.79 o 
   3  16   9       41.87       45.10      7.67 o 
   4  16   9        9.63        9.27      7.87 o 
   0  17   9       68.30      103.23     11.60 o 
   1  17   9       22.39       14.66      5.79 o 
   2  17   9       69.57       64.19      7.66 o 
   3  17   9      191.14      215.49      9.56 o 
   4  17   9       79.89       74.67      8.58 o 
   0  18   9     2796.91     2739.46     31.15 o 
   1  18   9       35.14       39.03      7.27 o 
   2  18   9       54.50       48.62      7.61 o 
   3  18   9       12.80       12.02      7.72 o 
   4  18   9        9.72       16.43     10.88 o 
   0  19   9       12.94       19.89      9.61 o 
   1  19   9      176.51      179.14      8.61 o 
   2  19   9      159.99      163.57      9.15 o 
   3  19   9       17.77       24.07      7.83 o 
   0  20   9       49.91       64.05     10.45 o 
   1  20   9       72.18       82.97      7.98 o 
   2  20   9       57.55       67.40      8.27 o 
   3  20   9       27.29       29.14      8.17 o 
   0  21   9        0.01        2.14      9.23 o 
   1  21   9       25.09       23.69      7.35 o 
   2  21   9       16.71       24.38      7.96 o 
   3  21   9       93.82      120.67     17.53 o 
   0  22   9       11.76        2.16      9.45 o 
   1  22   9        1.97        3.61      7.25 o 
   2  22   9       11.18        7.46      7.51 o 
   0  23   9        8.14        7.14      9.58 o 
   1  23   9       21.12       17.79     10.08 o 
   0   0  10     4307.36     4263.30     14.57 o 
   1   0  10       18.13       28.62      2.29 o 
   2   0  10        1.72        4.97      2.69 o 
   3   0  10      726.26      711.29      6.19 o 
   4   0  10     1475.32     1498.79     10.90 o 
   5   0  10      149.28      134.43      6.66 o 
   6   0  10        1.00        1.14      6.10 o 
   0   1  10      370.42      378.16      4.09 o 
   1   1  10      327.66      353.89      2.69 o 
   2   1  10      430.64      426.12      3.48 o 
   3   1  10      244.47      231.55      3.07 o 
   4   1  10     1195.76     1200.53      7.08 o 
   5   1  10      268.31      273.93      5.35 o 
   6   1  10        3.78        7.72      4.47 o 
   0   2  10     1324.73     1364.58      8.44 o 
   1   2  10      362.54      394.28      2.72 o 
   2   2  10     1357.45     1377.44      5.56 o 
   3   2  10      114.47      110.83      2.63 o 
   4   2  10      739.44      739.45      5.86 o 
   5   2  10        3.34       10.11      3.93 o 
   6   2  10       10.72       11.62      4.24 o 
   0   3  10      240.61      253.52      4.34 o 
   1   3  10     4777.16     4952.81     12.57 o 
   2   3  10     3894.33     3981.44     10.22 o 
   3   3  10      405.99      377.09      3.61 o 
   4   3  10      145.03      128.76      3.72 o 
   5   3  10       91.93       90.02      4.32 o 
   6   3  10        2.48        5.78      4.19 o 
   0   4  10      934.92      954.53      5.56 o 
   1   4  10      578.91      548.87      3.15 o 
   2   4  10     2506.98     2585.13      7.93 o 
   3   4  10       77.56       80.00      2.70 o 
   4   4  10      319.97      296.87      4.56 o 
   5   4  10      141.99      146.34      4.60 o 
   6   4  10       18.41       17.52      4.44 o 
   0   5  10      550.82      516.68      4.45 o 
   1   5  10     1422.93     1491.60      5.09 o 
   2   5  10     2626.90     2604.65      8.79 o 
   3   5  10       35.80       33.42      2.60 o 
   4   5  10      271.06      264.91      4.51 o 
   5   5  10       78.51       88.39      4.26 o 
   6   5  10       70.61       71.77      5.98 o 
   0   6  10      650.43      704.27      5.38 o 
   1   6  10       21.40       31.55      1.81 o 
   2   6  10      424.61      437.14      4.16 o 
   3   6  10       76.26       77.88      2.83 o 
   4   6  10      166.75      177.84      4.11 o 
   5   6  10       38.01       33.81      3.96 o 
   6   6  10       33.03       27.91      7.16 o 
   0   7  10     4652.95     4817.97     12.46 o 
   1   7  10     5789.83     5893.03     12.67 o 
   2   7  10      183.63      193.16      3.25 o 
   3   7  10      202.66      192.27      3.60 o 
   4   7  10      118.11      130.46      3.87 o 
   5   7  10      233.77      235.10      4.95 o 
   6   7  10        5.54        5.11      7.88 o 
   0   8  10      466.05      489.55      4.55 o 
   1   8  10     2456.03     2464.09      6.70 o 
   2   8  10     1016.71     1040.32      5.46 o 
   3   8  10      185.86      203.77      3.65 o 
   4   8  10      119.90      124.72      3.85 o 
   5   8  10      269.54      259.50      5.15 o 
   6   8  10       24.85       35.15     20.78 o 
   0   9  10       69.59       84.44      2.75 o 
   1   9  10       34.57       41.43      1.83 o 
   2   9  10       60.17       75.31      2.40 o 
   3   9  10      104.01       91.71      3.14 o 
   4   9  10       37.20       38.75      3.38 o 
   5   9  10      116.35      107.60      4.14 o 
   0  10  10      373.87      398.20      5.38 o 
   1  10  10      422.78      407.05      3.90 o 
   2  10  10      105.95      108.59      2.98 o 
   3  10  10      238.65      210.85      4.31 o 
   4  10  10       38.40       44.22      3.70 o 
   5  10  10       16.49       26.08      4.32 o 
   0  11  10     1459.18     1523.82     12.99 o 
   1  11  10       39.61       48.22      4.00 o 
   2  11  10      443.72      423.29      9.41 o 
   3  11  10      324.02      262.39      6.83 o 
   4  11  10      135.84      150.79      6.62 o 
   5  11  10       56.74       56.94      6.37 o 
   0  12  10        0.24        0.54      4.92 o 
   1  12  10       80.70       83.40      5.05 o 
   2  12  10      236.32      254.31      8.41 o 
   3  12  10       17.90       19.97      7.49 o 
   4  12  10      192.05      186.48      8.39 o 
   5  12  10       18.59       18.60      7.01 o 
   0  13  10       79.49       81.59      5.79 o 
   1  13  10      234.20      244.77      6.41 o 
   2  13  10     1158.76     1144.68     14.30 o 
   3  13  10      559.81      533.61     11.50 o 
   4  13  10       44.22       43.51      7.81 o 
   5  13  10       32.19       28.68      8.15 o 
   0  14  10      153.50      141.80      6.68 o 
   1  14  10       76.67       72.16      5.39 o 
   2  14  10      777.00      764.38     12.51 o 
   3  14  10      100.09      106.00      7.94 o 
   4  14  10       42.98       43.02      8.00 o 
   5  14  10       43.91       40.89      8.80 o 
   0  15  10      850.03      819.32     11.56 o 
   1  15  10      935.18      882.28     10.36 o 
   2  15  10      224.87      216.89      8.71 o 
   3  15  10       96.26       85.90      8.17 o 
   4  15  10       65.25       65.07      8.58 o 
   0  16  10      549.40      569.24     10.65 o 
   1  16  10      444.80      434.17      8.26 o 
   2  16  10      122.64      120.60      8.06 o 
   3  16  10        3.26        5.48      7.18 o 
   4  16  10       94.83       97.91      8.77 o 
   0  17  10     1347.73     1305.62     17.78 o 
   1  17  10      242.82      261.84      7.55 o 
   2  17  10       41.80       43.73      7.34 o 
   3  17  10      125.26      126.77      9.04 o 
   4  17  10       32.03       36.03      8.49 o 
   0  18  10      430.82      479.69     15.98 o 
   1  18  10       80.89       73.94      6.76 o 
   2  18  10       22.51       22.30      7.29 o 
   3  18  10       34.68       33.23      7.98 o 
   4  18  10        2.91       10.08     10.78 o 
   0  19  10      112.23      119.41     13.55 o 
   1  19  10      221.76      215.90      9.33 o 
   2  19  10       45.62       47.88      7.82 o 
   3  19  10      138.80      159.36      9.55 o 
   0  20  10      173.41      195.96     12.63 o 
   1  20  10      103.79      116.79     10.82 o 
   2  20  10       45.36       39.44      8.06 o 
   3  20  10       88.46      110.40      9.38 o 
   0  21  10        0.21        5.11      9.61 o 
   1  21  10        5.24        4.18      7.30 o 
   2  21  10       80.08       89.50      8.66 o 
   0  22  10       29.03       32.21     10.60 o 
   1  22  10       76.18       81.26      9.55 o 
   2  22  10       43.73       35.09      9.21 o 
   0  23  10        1.20       15.42     14.84 o 
   1  23  10       12.19       11.49     14.94 o 
   1   0  11     1378.30     1416.51      7.43 o 
   2   0  11      207.58      199.90      5.71 o 
   3   0  11        1.35        4.45      3.18 o 
   4   0  11     1048.94     1012.69      9.41 o 
   5   0  11       65.28       68.43      6.07 o 
   6   0  11        0.54        5.69     11.37 o 
   0   1  11     2536.06     2430.69     14.28 o 
   1   1  11     1130.44     1153.58      5.25 o 
   2   1  11      747.68      725.67      4.35 o 
   3   1  11      391.01      365.33      3.57 o 
   4   1  11      158.09      154.66      3.74 o 
   5   1  11      276.13      274.29      5.39 o 
   6   1  11      141.35      158.64     10.36 o 
   0   2  11      124.73      123.55      2.40 o 
   1   2  11     2382.37     2393.50      6.50 o 
   2   2  11     3005.77     3014.40      8.15 o 
   3   2  11      254.85      226.97      3.13 o 
   4   2  11       75.67       81.42      3.59 o 
   5   2  11       57.91       68.49      4.20 o 
   6   2  11       59.92       69.82      9.40 o 
   0   3  11       53.40       58.20      2.47 o 
   1   3  11     2187.78     2183.06      9.54 o 
   2   3  11      605.40      670.69      4.38 o 
   3   3  11      291.54      300.69      3.41 o 
   4   3  11      492.93      493.26      5.18 o 
   5   3  11      127.22      130.56      4.62 o 
   6   3  11       57.15       73.29      9.52 o 
   0   4  11     3742.64     3764.24     10.92 o 
   1   4  11     1880.98     1930.85      6.16 o 
   2   4  11      741.72      706.44      4.89 o 
   3   4  11      472.03      431.18      3.88 o 
   4   4  11      116.17      107.54      3.59 o 
   5   4  11       50.64       50.61      4.10 o 
   6   4  11       15.28       20.27      7.73 o 
   0   5  11     5234.99     5364.99     13.21 o 
   1   5  11     1066.11     1128.02      4.48 o 
   2   5  11     1948.60     1928.60      7.85 o 
   3   5  11       99.72       96.56      2.80 o 
   4   5  11      111.88       98.23      3.65 o 
   5   5  11       40.21       40.48      3.83 o 
   6   5  11       13.70        2.34      7.91 o 
   0   6  11     7325.24     7765.46     23.52 o 
   1   6  11     1337.40     1355.91      5.15 o 
   2   6  11        3.13       11.38      2.42 o 
   3   6  11       24.85       24.11      2.60 o 
   4   6  11      318.75      308.63      4.85 o 
   5   6  11       25.66       23.82      3.73 o 
   6   6  11        5.26        2.11      7.97 o 
   0   7  11      176.31      157.07      5.29 o 
   1   7  11     1906.76     1962.57      7.10 o 
   2   7  11      293.03      276.71      3.58 o 
   3   7  11       30.56       29.85      2.73 o 
   4   7  11      224.95      210.26      4.39 o 
   5   7  11       52.33       41.88      3.88 o 
   6   7  11      106.13      102.06     14.70 o 
   0   8  11      291.27      324.84      4.10 o 
   1   8  11      882.53      897.86      4.43 o 
   2   8  11      387.10      366.03      3.96 o 
   3   8  11      148.83      168.61      3.44 o 
   4   8  11      220.05      227.67      4.46 o 
   5   8  11      118.46      117.68      4.39 o 
   0   9  11     1287.63     1313.35      8.54 o 
   1   9  11     1441.04     1416.46      5.46 o 
   2   9  11       93.94       94.56      2.45 o 
   3   9  11       44.46       46.57      2.94 o 
   4   9  11      270.42      272.30      4.64 o 
   5   9  11        7.84       12.36      3.70 o 
   0  10  11       12.31       20.08      3.31 o 
   1  10  11      388.63      401.92      4.04 o 
   2  10  11        4.66        8.25      2.77 o 
   3  10  11      232.29      248.97      4.57 o 
   4  10  11       82.08       77.66      4.41 o 
   5  10  11      182.89      186.10      5.52 o 
   0  11  11       30.91       40.83      5.17 o 
   1  11  11      167.41      162.15      4.90 o 
   2  11  11      411.57      387.80      6.87 o 
   3  11  11       15.28        6.87      6.61 o 
   4  11  11      370.62      379.12      8.35 o 
   5  11  11        8.19       11.58      5.54 o 
   0  12  11      696.35      644.03      9.72 o 
   1  12  11      158.49      159.91      5.70 o 
   2  12  11       49.95       39.69      6.81 o 
   3  12  11      705.34      639.59     12.26 o 
   4  12  11      133.54      148.40      9.40 o 
   5  12  11        2.80        0.40      6.98 o 
   0  13  11      358.46      325.44      8.08 o 
   1  13  11      911.14      936.84     10.08 o 
   2  13  11     1257.89     1244.25     20.14 o 
   3  13  11       90.10       91.02      7.78 o 
   4  13  11        0.71        2.11      7.31 o 
   5  13  11        2.19       -1.31      8.06 o 
   0  14  11      273.68      285.56      8.09 o 
   1  14  11      113.52      110.05      5.89 o 
   2  14  11      123.90      131.07      8.00 o 
   3  14  11      147.39      142.09      8.46 o 
   4  14  11      137.03      134.06      9.41 o 
   5  14  11        8.22        3.04      9.48 o 
   0  15  11       71.09       78.95      6.79 o 
   1  15  11      145.91      146.63      6.44 o 
   2  15  11      147.09      144.88      8.19 o 
   3  15  11      213.91      180.65      9.09 o 
   4  15  11        0.86       -0.11      7.49 o 
   0  16  11      369.43      342.38      9.27 o 
   1  16  11      439.06      435.63      8.48 o 
   2  16  11       97.82      101.64      7.98 o 
   3  16  11       78.16       83.45      8.42 o 
   4  16  11       19.44        9.13      8.33 o 
   0  17  11       45.19       52.00      9.48 o 
   1  17  11      207.90      198.19      7.17 o 
   2  17  11       19.72       12.53      7.13 o 
   3  17  11       16.38       22.23      7.82 o 
   4  17  11       82.80       92.99      9.43 o 
   0  18  11     1236.22     1175.81     21.94 o 
   1  18  11      246.72      239.38      8.24 o 
   2  18  11       10.58        6.86      7.20 o 
   3  18  11       18.20       17.64      7.60 o 
   4  18  11       42.01       47.89     14.37 o 
   0  19  11      759.98      758.61     18.86 o 
   1  19  11       64.37       66.51      7.96 o 
   2  19  11       28.40       19.05      7.71 o 
   3  19  11       34.03       35.82      8.31 o 
   0  20  11       14.84       23.96      9.94 o 
   1  20  11        8.21        8.76      7.03 o 
   2  20  11        4.27       -5.74      7.63 o 
   3  20  11       10.16       16.81     10.60 o 
   0  21  11       72.33       58.95     11.07 o 
   1  21  11       40.93       37.17      7.74 o 
   2  21  11       35.61       30.26      8.18 o 
   0  22  11       45.45       42.53     10.99 o 
   1  22  11       33.28       40.18      9.55 o 
   0   0  12    11001.97    11178.12     44.81 o 
   1   0  12     1097.83     1030.75      6.72 o 
   2   0  12      790.11      780.57      6.48 o 
   3   0  12       71.67       73.27      3.67 o 
   4   0  12      251.04      238.84      5.67 o 
   5   0  12       43.38       52.39      5.96 o 
   6   0  12       12.18       19.01     12.90 o 
   0   1  12       79.57       98.66      2.60 o 
   1   1  12     3960.50     4114.39     13.37 o 
   2   1  12       67.06       58.93      2.28 o 
   3   1  12      355.34      353.66      3.65 o 
   4   1  12      446.98      435.03      4.82 o 
   5   1  12      297.92      279.64      5.47 o 
   6   1  12       78.55       93.05      9.80 o 
   0   2  12      918.86      939.12      4.97 o 
   1   2  12     2120.28     2168.03      6.41 o 
   2   2  12      236.04      221.82      3.02 o 
   3   2  12      262.55      259.23      3.33 o 
   4   2  12      323.37      310.44      4.57 o 
   5   2  12      259.62      265.23      5.35 o 
   6   2  12      115.95      134.43     10.18 o 
   0   3  12       49.86       52.59      2.49 o 
   1   3  12      833.56      863.79      3.96 o 
   2   3  12       18.49       18.40      2.18 o 
   3   3  12      232.04      214.64      3.20 o 
   4   3  12      578.35      586.44      5.56 o 
   5   3  12      285.85      301.66      5.52 o 
   6   3  12       21.28       19.27      8.30 o 
   0   4  12      568.28      569.87      5.01 o 
   1   4  12      379.07      447.50      3.01 o 
   2   4  12     1939.67     1923.98      7.10 o 
   3   4  12      108.71      107.08      2.82 o 
   4   4  12       83.07       87.84      3.54 o 
   5   4  12       57.80       64.79      4.28 o 
   6   4  12       37.11       38.50      8.87 o 
   0   5  12     1195.72     1235.53      7.06 o 
   1   5  12      145.29      145.06      2.27 o 
   2   5  12      803.57      757.08      5.01 o 
   3   5  12      381.41      356.42      3.75 o 
   4   5  12       24.51       24.27      3.31 o 
   5   5  12       50.19       48.33      3.88 o 
   6   5  12       26.27       37.43      9.16 o 
   0   6  12     2335.25     2543.31      9.81 o 
   1   6  12     1852.92     1929.33      5.99 o 
   2   6  12      114.67      119.01      2.90 o 
   3   6  12      366.62      374.99      4.04 o 
   4   6  12       24.16       24.36      3.30 o 
   5   6  12       64.15       60.88      3.90 o 
   6   6  12       88.56       78.78     14.22 o 
   0   7  12      568.43      519.09      4.99 o 
   1   7  12      135.40      145.26      2.47 o 
   2   7  12      277.03      273.72      3.52 o 
   3   7  12       49.71       45.40      2.81 o 
   4   7  12       31.19       34.75      3.46 o 
   5   7  12       17.45       14.74      3.69 o 
   6   7  12        9.17        2.39     20.40 o 
   0   8  12     3011.08     3048.29     10.99 o 
   1   8  12      205.85      213.93      2.74 o 
   2   8  12      330.08      304.00      3.66 o 
   3   8  12       68.77       67.71      3.03 o 
   4   8  12      218.23      224.88      4.47 o 
   5   8  12       38.29       33.78      3.82 o 
   0   9  12      519.62      496.93      5.06 o 
   1   9  12      459.29      472.11      3.60 o 
   2   9  12      924.52      887.09      5.45 o 
   3   9  12      131.83      127.29      3.41 o 
   4   9  12      207.20      189.77      4.35 o 
   5   9  12       58.65       71.04      4.20 o 
   0  10  12       40.70       26.92      3.50 o 
   1  10  12      426.88      453.23      4.63 o 
   2  10  12      264.41      254.00      4.61 o 
   3  10  12      311.58      314.76      5.00 o 
   4  10  12      188.67      162.59      5.04 o 
   5  10  12      188.00      195.82      5.91 o 
   0  11  12      390.11      446.44      8.32 o 
   1  11  12       42.25       46.86      4.73 o 
   2  11  12      871.10      851.01      9.28 o 
   3  11  12        4.68       -0.34      4.98 o 
   4  11  12      245.33      245.72      7.59 o 
   5  11  12       29.84       33.38      5.63 o 
   0  12  12       28.12       50.82      5.79 o 
   1  12  12      915.10      905.94      9.78 o 
   2  12  12      273.21      257.74      8.89 o 
   3  12  12        5.60        2.35      7.05 o 
   4  12  12      140.26      153.46      9.55 o 
   5  12  12       13.44       18.55      7.25 o 
   0  13  12      217.02      231.34      7.53 o 
   1  13  12      273.96      281.29      6.97 o 
   2  13  12      376.42      362.81      9.93 o 
   3  13  12      661.79      657.38     12.54 o 
   4  13  12       60.44       60.53      8.00 o 
   5  13  12       46.50       38.09      8.85 o 
   0  14  12       61.18       54.85      6.13 o 
   1  14  12     1082.63     1085.28     11.29 o 
   2  14  12       77.49       82.64      7.65 o 
   3  14  12       29.13       13.01      7.25 o 
   4  14  12       88.61       79.91      8.74 o 
   0  15  12      880.65      806.35     13.80 o 
   1  15  12      428.24      407.23      8.17 o 
   2  15  12      118.90      109.68      8.09 o 
   3  15  12       35.71       43.19      7.70 o 
   4  15  12       29.50       39.56      8.47 o 
   0  16  12      383.29      362.81     16.25 o 
   1  16  12      774.49      726.23     10.14 o 
   2  16  12       43.38       30.01      7.13 o 
   3  16  12       10.90       16.85      7.47 o 
   4  16  12      125.15      143.55      9.68 o 
   0  17  12      195.73      186.19     11.88 o 
   1  17  12       45.50       48.21      6.03 o 
   2  17  12       79.65       72.40      7.91 o 
   3  17  12       72.45       73.94      8.46 o 
   4  17  12        5.08       10.97     11.24 o 
   0  18  12       13.37       23.11      9.71 o 
   1  18  12       37.07       35.89      6.03 o 
   2  18  12        3.76        5.54      7.27 o 
   3  18  12       20.86       12.28      8.03 o 
   0  19  12      108.00      129.58     12.35 o 
   1  19  12       31.76       36.59      6.81 o 
   2  19  12      116.45      117.65      8.86 o 
   3  19  12        4.14       -0.95      8.26 o 
   0  20  12       11.51       13.26     10.60 o 
   1  20  12       19.40       26.36      7.42 o 
   2  20  12       21.48       25.29      8.08 o 
   3  20  12       46.76       57.46     15.80 o 
   0  21  12        1.99       12.61     10.95 o 
   1  21  12       43.05       47.54      7.82 o 
   2  21  12       32.66       34.26      8.24 o 
   0  22  12       20.18       21.53     10.72 o 
   1  22  12      107.48      123.87     13.51 o 
   1   0  13        5.11        4.81      2.56 o 
   2   0  13      769.10      742.04      6.17 o 
   3   0  13       66.74       73.77      3.88 o 
   4   0  13       25.69       20.23      4.26 o 
   5   0  13      673.69      674.01     10.18 o 
   6   0  13      122.46      114.24     14.20 o 
   0   1  13        4.11       70.98      2.31 o 
   1   1  13      716.29      721.65      4.02 o 
   2   1  13       89.45       86.25      2.37 o 
   3   1  13      475.50      460.18      4.03 o 
   4   1  13      208.52      210.14      4.04 o 
   5   1  13      222.15      224.29      5.25 o 
   6   1  13       67.91       66.01      9.26 o 
   0   2  13      156.59      171.30      2.49 o 
   1   2  13     2369.77     2471.39      6.70 o 
   2   2  13        4.47        6.59      2.01 o 
   3   2  13      268.22      298.05      3.56 o 
   4   2  13      108.71      123.87      3.75 o 
   5   2  13       72.63       73.66      4.27 o 
   6   2  13      205.12      247.62     13.23 o 
   0   3  13       80.40      111.00      2.50 o 
   1   3  13     1640.79     1662.49      5.46 o 
   2   3  13      614.24      622.76      4.22 o 
   3   3  13      619.25      636.62      4.53 o 
   4   3  13      137.70      140.43      3.89 o 
   5   3  13       27.97       33.87      4.15 o 
   6   3  13       19.27       22.02      8.77 o 
   0   4  13     2939.17     2896.88     10.48 o 
   1   4  13      514.69      528.25      3.29 o 
   2   4  13      828.24      802.83      4.84 o 
   3   4  13      903.72      877.09      5.12 o 
   4   4  13      290.52      287.91      4.53 o 
   5   4  13       18.32       17.62      3.79 o 
   6   4  13        3.58       -0.98     13.03 o 
   0   5  13     5529.73     5735.02     23.35 o 
   1   5  13      896.88      864.50      4.08 o 
   2   5  13     2505.90     2454.25      8.24 o 
   3   5  13      237.95      232.73      3.44 o 
   4   5  13      113.96      107.11      3.73 o 
   5   5  13        0.94        1.56      3.66 o 
   6   5  13        6.64       10.70     12.56 o 
   0   6  13        6.30       11.04      2.62 o 
   1   6  13      125.00      131.11      2.45 o 
   2   6  13      722.26      708.52      4.85 o 
   3   6  13       89.44       89.78      2.95 o 
   4   6  13      130.82      141.12      4.01 o 
   5   6  13       35.02       34.65      3.75 o 
   6   6  13       95.92      121.34     22.22 o 
   0   7  13      161.23      170.41      3.72 o 
   1   7  13     1919.55     1842.17      6.43 o 
   2   7  13      172.15      168.71      3.24 o 
   3   7  13       62.64       73.56      2.95 o 
   4   7  13       39.25       39.78      3.41 o 
   5   7  13      118.04      121.46      4.29 o 
   0   8  13       93.46      120.28      3.48 o 
   1   8  13      153.92      140.04      2.59 o 
   2   8  13      423.85      420.39      4.20 o 
   3   8  13      187.79      167.42      3.49 o 
   4   8  13      147.48      148.31      4.15 o 
   5   8  13       14.77       13.28      3.67 o 
   0   9  13        8.22       12.39      2.84 o 
   1   9  13       89.15       91.71      2.41 o 
   2   9  13      158.60      156.53      3.33 o 
   3   9  13      169.61      153.33      3.56 o 
   4   9  13        2.69        5.48      3.31 o 
   5   9  13       51.91       58.71      4.15 o 
   0  10  13      140.54      148.38      4.57 o 
   1  10  13      191.13      189.38      3.68 o 
   2  10  13      648.58      593.33      6.77 o 
   3  10  13       29.04       24.40      3.31 o 
   4  10  13       13.14       17.40      4.10 o 
   5  10  13       69.05       82.13      5.09 o 
   0  11  13      198.99      186.96      6.74 o 
   1  11  13       40.40       38.29      3.62 o 
   2  11  13      673.63      650.65      8.60 o 
   3  11  13       18.90       10.97      4.55 o 
   4  11  13      210.05      212.54      7.38 o 
   5  11  13       47.88       40.89      6.32 o 
   0  12  13        0.15        2.92      5.42 o 
   1  12  13      651.95      645.57      8.81 o 
   2  12  13       94.90       97.43      7.65 o 
   3  12  13       19.53        7.72      7.05 o 
   4  12  13       96.65      104.38      8.97 o 
   5  12  13       25.63       26.91      7.49 o 
   0  13  13     1845.73     1822.37     15.86 o 
   1  13  13      716.15      690.83      9.34 o 
   2  13  13      345.98      330.44      9.79 o 
   3  13  13      351.47      321.80     10.24 o 
   4  13  13       11.39       11.56      7.78 o 
   5  13  13       20.46       14.55     12.99 o 
   0  14  13       95.64       95.85      6.81 o 
   1  14  13      624.53      582.59      9.07 o 
   2  14  13      438.95      385.55     10.41 o 
   3  14  13        3.09       -5.15      7.14 o 
   4  14  13       19.51       20.69      7.90 o 
   0  15  13      339.10      311.69      9.11 o 
   1  15  13      731.53      714.70     10.00 o 
   2  15  13       15.51        7.19      7.09 o 
   3  15  13      156.20      164.51      9.22 o 
   4  15  13       62.79       57.51      8.91 o 
   0  16  13       33.95       32.53      7.86 o 
   1  16  13      264.07      266.79      7.66 o 
   2  16  13        4.31        3.41      7.00 o 
   3  16  13       42.46       42.65      8.28 o 
   4  16  13       55.41       53.85      9.21 o 
   0  17  13      104.08      129.26     11.29 o 
   1  17  13      261.21      256.41      7.75 o 
   2  17  13      188.21      182.14      9.28 o 
   3  17  13       12.72       10.70      7.93 o 
   0  18  13      630.22      581.39     17.47 o 
   1  18  13      164.41      168.85      7.15 o 
   2  18  13       17.44       13.39      7.33 o 
   3  18  13       53.94       62.31      8.78 o 
   0  19  13       50.87       45.18     11.17 o 
   1  19  13       25.10       23.07      6.74 o 
   2  19  13       93.98       98.17      8.66 o 
   3  19  13        4.70        5.95      8.18 o 
   0  20  13        9.94       14.44     10.38 o 
   1  20  13       77.69       90.05      8.31 o 
   2  20  13       32.64       38.32      8.22 o 
   0  21  13       15.31        9.42     10.11 o 
   1  21  13       94.43       94.61      9.68 o 
   2  21  13       71.77       63.56     10.20 o 
   0  22  13        0.62       -3.93     13.98 o 
   0   0  14      761.11      766.07     12.28 o 
   1   0  14      557.92      552.54      5.54 o 
   2   0  14      103.90      110.01      3.69 o 
   3   0  14       51.56       34.76      4.08 o 
   4   0  14        4.48        4.22      4.19 o 
   5   0  14       35.89       52.88      6.19 o 
   6   0  14      239.42      259.15     16.71 o 
   0   1  14     2823.19     2849.59      9.17 o 
   1   1  14      423.07      420.15      3.36 o 
   2   1  14      583.48      627.61      4.22 o 
   3   1  14      562.35      525.90      4.83 o 
   4   1  14       38.23       37.16      3.24 o 
   5   1  14      103.04      125.24      4.72 o 
   6   1  14       23.10       34.75      9.23 o 
   0   2  14       12.09       13.67      1.69 o 
   1   2  14      399.60      411.62      3.18 o 
   2   2  14        5.37       10.42      2.18 o 
   3   2  14      145.11      156.62      3.40 o 
   4   2  14      753.90      731.70      5.91 o 
   5   2  14       33.51       40.74      4.10 o 
   6   2  14       28.63       41.03      8.98 o 
   0   3  14      239.73      253.52      3.98 o 
   1   3  14       94.42       92.85      2.05 o 
   2   3  14      549.99      525.77      4.09 o 
   3   3  14      213.80      207.24      3.51 o 
   4   3  14      279.43      277.04      4.57 o 
   5   3  14       83.13       90.52      4.56 o 
   6   3  14       69.19       78.44     13.78 o 
   0   4  14       51.73       66.01      3.09 o 
   1   4  14       44.78       54.12      1.87 o 
   2   4  14      311.46      301.06      3.54 o 
   3   4  14      481.01      479.10      4.44 o 
   4   4  14      122.56      123.26      3.82 o 
   5   4  14        7.87       12.96      3.73 o 
   6   4  14       25.04       28.50     12.55 o 
   0   5  14      361.25      399.32      6.09 o 
   1   5  14      105.68      117.08      2.48 o 
   2   5  14     1738.55     1747.78      6.98 o 
   3   5  14      596.62      592.22      4.56 o 
   4   5  14      304.15      306.96      4.71 o 
   5   5  14        6.10        3.35      3.67 o 
   0   6  14       19.24       25.60      2.86 o 
   1   6  14      378.99      368.44      3.42 o 
   2   6  14       32.81       39.87      2.59 o 
   3   6  14       43.82       48.24      2.81 o 
   4   6  14      109.89       98.62      3.71 o 
   5   6  14       11.72       12.81      3.59 o 
   0   7  14     2285.14     2280.91     10.17 o 
   1   7  14      429.38      413.53      3.62 o 
   2   7  14      586.51      582.09      4.83 o 
   3   7  14      511.22      492.32      4.54 o 
   4   7  14      124.87      119.06      3.92 o 
   5   7  14       13.25       14.25      3.64 o 
   0   8  14     3842.16     3882.08     13.23 o 
   1   8  14      345.57      353.97      3.49 o 
   2   8  14      315.55      314.53      4.12 o 
   3   8  14      196.15      197.48      3.55 o 
   4   8  14      263.51      233.41      4.53 o 
   5   8  14      171.23      164.10      4.53 o 
   0   9  14      755.05      796.28      6.60 o 
   1   9  14      348.78      373.59      3.59 o 
   2   9  14      527.58      510.75      5.11 o 
   3   9  14       44.74       38.16      2.83 o 
   4   9  14      173.73      168.68      4.34 o 
   5   9  14       31.18       31.31      3.85 o 
   0  10  14      873.67      887.34      8.41 o 
   1  10  14       88.02       81.60      3.22 o 
   2  10  14       86.30       99.40      4.41 o 
   3  10  14      337.91      317.05      4.93 o 
   4  10  14      172.90      170.59      5.28 o 
   5  10  14      165.95      173.44      5.62 o 
   0  11  14       38.05       33.26      3.91 o 
   1  11  14       72.75       75.50      4.08 o 
   2  11  14      815.35      789.97      7.91 o 
   3  11  14      326.47      305.74      6.24 o 
   4  11  14      148.17      140.81      6.88 o 
   5  11  14       24.75       24.57      6.35 o 
   0  12  14       73.77       77.43      6.21 o 
   1  12  14      114.59      133.62      5.91 o 
   2  12  14      287.02      252.88      8.97 o 
   3  12  14       19.66        8.90      6.93 o 
   4  12  14       27.69       30.72      7.90 o 
   5  12  14        5.55        4.80      9.87 o 
   0  13  14       48.38       50.72      6.25 o 
   1  13  14     1284.76     1278.27     11.99 o 
   2  13  14       38.26       41.78      7.12 o 
   3  13  14      224.91      200.16      9.22 o 
   4  13  14       85.33       88.17      8.72 o 
   0  14  14      233.28      238.01      8.24 o 
   1  14  14      260.70      273.89      7.29 o 
   2  14  14       87.75       84.84      7.75 o 
   3  14  14       14.10       10.20      7.29 o 
   4  14  14       51.62       56.48      8.33 o 
   0  15  14      360.67      334.30     10.08 o 
   1  15  14       49.94       58.91      5.78 o 
   2  15  14       17.67        9.12      7.00 o 
   3  15  14      133.15      156.15      9.33 o 
   4  15  14       69.64       68.90      9.06 o 
   0  16  14      183.74      183.13     14.74 o 
   1  16  14      605.65      596.21      9.78 o 
   2  16  14       31.39       37.65      7.53 o 
   3  16  14      180.55      159.27      9.51 o 
   4  16  14       71.13       84.56      9.45 o 
   0  17  14      230.39      203.84     12.44 o 
   1  17  14      134.17      140.44      6.91 o 
   2  17  14      115.25      119.49      8.73 o 
   3  17  14        5.79        7.73      8.17 o 
   0  18  14      509.31      498.69     16.89 o 
   1  18  14      154.47      137.40      7.03 o 
   2  18  14       14.12       17.34      7.72 o 
   3  18  14       38.97       55.39      8.94 o 
   0  19  14       22.86       19.76     10.67 o 
   1  19  14       87.57       88.76      7.36 o 
   2  19  14      159.52      167.85      9.55 o 
   3  19  14       34.43       37.45     16.38 o 
   0  20  14       12.50       15.43      9.85 o 
   1  20  14      172.88      172.91      9.50 o 
   2  20  14        1.30       -1.77      8.10 o 
   0  21  14       27.86       31.03     10.56 o 
   1  21  14       48.06       51.29      8.97 o 
   2  21  14       24.21       21.07     18.10 o 
   1   0  15      399.71      375.12      4.95 o 
   2   0  15      290.58      296.78      4.81 o 
   3   0  15      328.22      321.63      6.00 o 
   4   0  15        0.31       -0.05      4.29 o 
   5   0  15        3.89        7.13      5.56 o 
   0   1  15      244.74      288.15      4.72 o 
   1   1  15       31.08       36.58      1.98 o 
   2   1  15      642.60      653.21      4.42 o 
   3   1  15      266.41      276.90      4.08 o 
   4   1  15       36.30       36.22      3.28 o 
   5   1  15       99.64      110.65      4.64 o 
   0   2  15       11.59       24.20      2.18 o 
   1   2  15      334.26      366.47      3.16 o 
   2   2  15      880.51      922.88      5.08 o 
   3   2  15      991.73      944.00      6.11 o 
   4   2  15      175.62      178.69      3.99 o 
   5   2  15      130.33      134.18      4.82 o 
   0   3  15      112.76      112.93      3.37 o 
   1   3  15      509.57      535.26      3.57 o 
   2   3  15      128.19      138.24      2.93 o 
   3   3  15      418.63      415.41      4.63 o 
   4   3  15       44.99       39.87      3.46 o 
   5   3  15      134.42      138.63      4.76 o 
   0   4  15      145.57      108.27      3.38 o 
   1   4  15      451.00      442.81      3.65 o 
   2   4  15       65.54       59.30      2.59 o 
   3   4  15      586.16      575.63      5.15 o 
   4   4  15        0.31        1.04      3.27 o 
   5   4  15        7.41       11.93      3.75 o 
   0   5  15      762.56      692.83      6.07 o 
   1   5  15       32.31       39.47      2.19 o 
   2   5  15      700.59      701.06      4.86 o 
   3   5  15     1286.55     1208.22      6.44 o 
   4   5  15       52.37       45.64      3.54 o 
   5   5  15       84.82       82.58      4.27 o 
   0   6  15      382.46      396.22      5.03 o 
   1   6  15      157.44      144.98      2.75 o 
   2   6  15      200.42      205.35      3.75 o 
   3   6  15      633.57      595.72      4.80 o 
   4   6  15      210.33      197.71      4.27 o 
   5   6  15      105.56       96.90      4.15 o 
   0   7  15      203.95      204.89      4.22 o 
   1   7  15      234.48      219.34      3.11 o 
   2   7  15      650.60      638.88      5.64 o 
   3   7  15      490.82      437.55      4.33 o 
   4   7  15       18.22       15.36      3.28 o 
   5   7  15       26.85       20.43      3.64 o 
   0   8  15     1087.14     1046.39      7.56 o 
   1   8  15      702.77      700.01      4.61 o 
   2   8  15      175.26      173.94      3.82 o 
   3   8  15      164.38      163.90      3.29 o 
   4   8  15      388.30      387.36      5.29 o 
   5   8  15       11.49       14.17      3.65 o 
   0   9  15      953.35      946.72      7.37 o 
   1   9  15      401.68      369.38      3.87 o 
   2   9  15      280.65      277.59      4.33 o 
   3   9  15      160.34      159.22      3.38 o 
   4   9  15       39.08       39.57      3.59 o 
   5   9  15       78.06       81.97      4.07 o 
   0  10  15      487.12      509.48      7.01 o 
   1  10  15      412.17      396.61      4.91 o 
   2  10  15      455.51      421.35      6.72 o 
   3  10  15      368.39      352.66      5.19 o 
   4  10  15       41.87       56.03      4.67 o 
   5  10  15       35.26       34.71      5.06 o 
   0  11  15       16.99       24.70      4.02 o 
   1  11  15     1515.82     1478.46      8.76 o 
   2  11  15     2392.44     2311.91     12.67 o 
   3  11  15       39.55       33.58      4.12 o 
   4  11  15        9.44       13.76      5.72 o 
   5  11  15        2.44        3.92      6.46 o 
   0  12  15      119.43      103.81      6.68 o 
   1  12  15      227.41      214.97      6.56 o 
   2  12  15      126.29      124.16      7.98 o 
   3  12  15      137.77      125.72      8.51 o 
   4  12  15        0.23       -4.02      7.69 o 
   5  12  15       45.98       51.88     13.75 o 
   0  13  15       18.73       19.46      6.02 o 
   1  13  15       53.08       56.11      5.50 o 
   2  13  15      539.62      491.82     11.13 o 
   3  13  15        8.07        1.19      7.24 o 
   4  13  15       49.84       51.93      8.51 o 
   0  14  15      966.64      895.82     12.62 o 
   1  14  15      469.09      480.78      8.67 o 
   2  14  15      138.11      127.24      8.40 o 
   3  14  15       41.12       25.65      7.79 o 
   4  14  15       86.04       89.41      9.07 o 
   0  15  15       41.26       36.22      7.91 o 
   1  15  15        5.09       12.26      5.53 o 
   2  15  15       60.49       48.43      7.48 o 
   3  15  15       52.83       44.48      8.19 o 
   4  15  15       28.19       25.37      8.42 o 
   0  16  15      185.49      199.66     12.22 o 
   1  16  15      209.37      227.44      7.51 o 
   2  16  15      100.98      106.06      8.56 o 
   3  16  15      109.98       96.90      8.98 o 
   0  17  15       13.12       13.87      9.70 o 
   1  17  15       36.70       41.51      6.02 o 
   2  17  15       99.46       88.27      8.39 o 
   3  17  15       50.99       67.60      8.74 o 
   0  18  15       81.42       83.14     11.57 o 
   1  18  15       26.45       29.03      6.10 o 
   2  18  15       88.62       91.76      8.77 o 
   3  18  15       61.71       63.84      8.87 o 
   0  19  15       18.37       19.03     10.41 o 
   1  19  15       35.07       46.24      6.42 o 
   2  19  15       26.52       16.80      8.13 o 
   0  20  15       22.98       19.01     10.26 o 
   1  20  15      189.50      193.57      9.77 o 
   2  20  15       69.21       83.80     10.70 o 
   0  21  15       63.29       54.35     11.17 o 
   1  21  15       42.44       44.15     11.24 o 
   0   0  16     4535.17     4611.77     34.00 o 
   1   0  16        2.34        4.09      2.90 o 
   2   0  16       39.74       42.10      3.57 o 
   3   0  16      186.65      171.51      5.26 o 
   4   0  16       39.99       44.61      4.42 o 
   5   0  16      124.58      125.22      6.52 o 
   0   1  16       35.50       36.52      2.60 o 
   1   1  16       83.09      102.65      2.37 o 
   2   1  16     1543.71     1475.45      6.34 o 
   3   1  16       81.05       82.12      3.33 o 
   4   1  16       77.15       77.39      3.30 o 
   5   1  16      107.92      109.28      4.64 o 
   0   2  16      237.35      261.73      4.37 o 
   1   2  16      154.60      151.10      2.50 o 
   2   2  16      315.96      311.51      3.57 o 
   3   2  16      134.76      126.72      3.56 o 
   4   2  16       67.76       66.96      3.35 o 
   5   2  16       45.35       52.50      4.30 o 
   0   3  16      301.32      329.33      4.64 o 
   1   3  16      157.58      149.08      2.63 o 
   2   3  16      203.75      198.56      3.35 o 
   3   3  16      420.50      395.87      4.49 o 
   4   3  16        6.27        8.14      3.24 o 
   5   3  16       53.91       58.03      4.27 o 
   0   4  16       12.48       22.97      3.04 o 
   1   4  16      322.69      309.04      3.36 o 
   2   4  16      581.81      617.09      4.90 o 
   3   4  16       70.38       82.65      3.18 o 
   4   4  16      400.84      370.99      4.89 o 
   5   4  16       99.80      106.04      4.46 o 
   0   5  16        0.00        5.70      2.93 o 
   1   5  16      244.94      233.57      3.16 o 
   2   5  16      200.67      204.57      4.03 o 
   3   5  16      812.44      763.33      5.52 o 
   4   5  16       55.88       65.01      3.58 o 
   5   5  16       22.05       28.31      3.70 o 
   0   6  16       17.30       27.95      3.16 o 
   1   6  16      111.87      111.52      2.71 o 
   2   6  16      410.78      393.20      4.85 o 
   3   6  16       88.39       97.92      3.11 o 
   4   6  16      111.12      119.44      3.95 o 
   5   6  16       41.01       39.82      3.95 o 
   0   7  16      179.55      185.53      4.28 o 
   1   7  16      456.49      413.57      3.89 o 
   2   7  16      280.32      277.60      4.46 o 
   3   7  16       66.10       69.11      3.11 o 
   4   7  16      103.64      105.75      3.86 o 
   5   7  16      222.82      228.68      4.98 o 
   0   8  16        5.54        6.45      3.21 o 
   1   8  16     1059.20     1027.46      5.56 o 
   2   8  16      556.35      525.06      5.41 o 
   3   8  16       85.25       85.01      3.24 o 
   4   8  16       42.65       54.39      3.65 o 
   5   8  16       93.93      103.17      4.35 o 
   0   9  16        1.37        8.95      3.31 o 
   1   9  16      687.06      665.86      4.93 o 
   2   9  16      138.20      146.30      3.84 o 
   3   9  16      382.73      393.72      4.39 o 
   4   9  16      107.19       97.42      3.99 o 
   5   9  16       96.93       93.72      4.34 o 
   0  10  16      303.42      276.61      6.01 o 
   1  10  16      574.62      538.85      5.95 o 
   2  10  16      430.22      446.16      6.71 o 
   3  10  16      123.28      127.30      4.17 o 
   4  10  16      141.60      140.94      4.97 o 
   5  10  16       50.00       47.30      5.33 o 
   0  11  16      451.04      441.60      7.06 o 
   1  11  16     1827.43     1726.04      9.63 o 
   2  11  16       58.54       58.85      4.35 o 
   3  11  16      192.71      203.61      5.43 o 
   4  11  16       32.71       36.26      6.03 o 
   5  11  16       58.89       56.30      8.54 o 
   0  12  16       67.78       60.67      6.35 o 
   1  12  16      156.32      166.64      6.35 o 
   2  12  16      332.47      312.45      9.79 o 
   3  12  16       31.12       44.30      7.75 o 
   4  12  16       23.83       15.31      7.82 o 
   0  13  16      254.43      250.97      8.28 o 
   1  13  16      126.25      147.13      6.28 o 
   2  13  16      595.49      562.46     11.82 o 
   3  13  16       84.53       82.02      8.10 o 
   4  13  16       20.59       30.37      8.12 o 
   0  14  16       68.35       64.01      6.81 o 
   1  14  16      308.98      297.49      7.68 o 
   2  14  16       23.76       22.14      7.19 o 
   3  14  16       22.97       17.76      7.58 o 
   4  14  16       92.81       90.98      9.35 o 
   0  15  16      129.51      142.42      9.10 o 
   1  15  16       84.73       84.47      6.19 o 
   2  15  16      189.93      181.05      9.28 o 
   3  15  16      113.19      119.09      9.17 o 
   4  15  16       10.28       14.08      8.54 o 
   0  16  16        0.52        5.93      9.33 o 
   1  16  16      482.20      477.45      9.23 o 
   2  16  16       33.95       26.93      7.58 o 
   3  16  16        1.40        2.51      7.91 o 
   0  17  16      102.33       93.07     11.02 o 
   1  17  16      175.02      161.55      7.20 o 
   2  17  16       50.40       51.93      8.18 o 
   3  17  16       19.13       24.37      8.68 o 
   0  18  16      166.02      158.85     12.74 o 
   1  18  16       50.42       52.58      6.41 o 
   2  18  16       18.92       10.20      7.77 o 
   3  18  16       53.41       68.28     17.81 o 
   0  19  16       64.11       82.98     11.42 o 
   1  19  16      109.98      115.73      7.15 o 
   2  19  16        1.21        4.26      7.93 o 
   0  20  16        0.08        5.66     10.25 o 
   1  20  16      197.09      214.97     11.32 o 
   2  20  16       18.85        8.20     12.53 o 
   1   0  17       58.41       67.41      3.51 o 
   2   0  17       72.07       84.48      4.26 o 
   3   0  17      460.96      419.79      6.37 o 
   4   0  17       14.24       15.49      4.23 o 
   5   0  17       28.66       25.83      6.13 o 
   0   1  17        0.75       21.16      3.17 o 
   1   1  17      824.31      829.87      4.75 o 
   2   1  17      166.38      145.89      3.27 o 
   3   1  17      176.13      168.45      3.59 o 
   4   1  17      126.99      119.37      3.57 o 
   5   1  17       94.24       90.95      4.65 o 
   0   2  17      565.68      519.89      5.77 o 
   1   2  17      816.19      779.79      5.06 o 
   2   2  17      200.95      185.46      3.42 o 
   3   2  17      425.54      415.88      4.49 o 
   4   2  17        1.47        2.09      3.03 o 
   5   2  17       94.57       90.71      4.65 o 
   0   3  17      117.53      105.84      3.70 o 
   1   3  17      132.97      140.77      2.91 o 
   2   3  17       24.05       28.58      2.75 o 
   3   3  17      200.75      198.57      3.73 o 
   4   3  17      437.33      444.38      4.97 o 
   5   3  17      100.23      108.33      4.55 o 
   0   4  17     1086.90     1140.30      7.89 o 
   1   4  17      237.06      227.93      3.24 o 
   2   4  17      124.89      118.55      3.57 o 
   3   4  17      171.04      167.25      3.64 o 
   4   4  17      187.26      171.02      4.05 o 
   5   4  17       72.91       74.96      4.27 o 
   0   5  17      206.64      203.94      4.38 o 
   1   5  17      465.22      443.36      4.01 o 
   2   5  17       25.82       28.44      3.17 o 
   3   5  17     1913.16     1833.25      8.04 o 
   4   5  17      264.62      257.64      4.52 o 
   5   5  17       68.64       74.42      4.14 o 
   0   6  17       28.83       25.96      3.29 o 
   1   6  17       60.33       54.95      2.57 o 
   2   6  17        1.32        4.97      3.10 o 
   3   6  17     1580.68     1461.77      7.78 o 
   4   6  17       18.41       28.30      3.44 o 
   5   6  17       11.12       13.15      3.67 o 
   0   7  17      414.26      412.63      5.58 o 
   1   7  17       38.30       32.04      2.48 o 
   2   7  17      252.51      249.85      4.42 o 
   3   7  17      253.19      246.76      4.19 o 
   4   7  17       33.11       23.37      3.39 o 
   5   7  17       94.46      110.90      4.41 o 
   0   8  17      139.90      152.48      4.29 o 
   1   8  17      309.92      305.19      3.73 o 
   2   8  17      102.84       91.60      3.63 o 
   3   8  17      757.99      717.18      5.67 o 
   4   8  17      190.01      194.47      4.53 o 
   5   8  17        7.41       14.52      3.82 o 
   0   9  17        1.98        3.91      3.38 o 
   1   9  17      367.64      383.30      4.22 o 
   2   9  17       79.91       86.82      3.62 o 
   3   9  17       80.75       76.77      3.27 o 
   4   9  17       64.65       64.52      3.65 o 
   5   9  17      209.84      213.64      5.32 o 
   0  10  17      814.84      782.12      8.76 o 
   1  10  17     1721.23     1688.07      9.63 o 
   2  10  17      649.82      644.27      7.70 o 
   3  10  17      430.29      393.81      5.88 o 
   4  10  17      139.77      138.00      4.90 o 
   5  10  17       67.39       79.28      5.85 o 
   0  11  17      258.66      265.57      6.29 o 
   1  11  17      837.00      840.07      7.33 o 
   2  11  17      146.33      143.62      5.04 o 
   3  11  17       33.78       36.33      4.27 o 
   4  11  17       57.43       61.84      6.49 o 
   5  11  17       41.99       72.59     20.40 o 
   0  12  17      115.05      107.99      6.93 o 
   1  12  17      359.34      349.44      7.58 o 
   2  12  17      229.36      238.81      9.21 o 
   3  12  17       71.96       73.13      7.78 o 
   4  12  17      132.68      139.36      9.54 o 
   0  13  17        5.28        3.77      6.14 o 
   1  13  17      170.09      157.26      6.38 o 
   2  13  17      238.79      215.75      9.31 o 
   3  13  17       72.09       71.37      8.16 o 
   4  13  17       29.94       20.29      8.30 o 
   0  14  17      169.45      176.64      7.98 o 
   1  14  17      280.05      278.38      7.63 o 
   2  14  17      231.83      254.68      9.78 o 
   3  14  17       18.36       13.37      7.72 o 
   4  14  17        7.81       11.23      8.53 o 
   0  15  17       15.18       15.44      7.48 o 
   1  15  17       60.91       61.58      6.15 o 
   2  15  17      319.82      326.11     10.59 o 
   3  15  17       38.73       45.59      8.29 o 
   0  16  17       10.44        3.08      9.20 o 
   1  16  17      103.04      111.54      6.72 o 
   2  16  17       39.89       31.85      7.81 o 
   3  16  17       13.25        9.86      8.20 o 
   0  17  17       60.98       59.56     10.63 o 
   1  17  17       15.31       17.42      5.82 o 
   2  17  17        4.77        5.07      7.63 o 
   3  17  17       67.63       65.32      9.27 o 
   0  18  17        0.25       -5.76      9.73 o 
   1  18  17        2.44        6.24      5.89 o 
   2  18  17       71.73       66.76      8.73 o 
   0  19  17        0.26       -0.28     10.43 o 
   1  19  17      109.15      117.26      7.23 o 
   2  19  17       61.06       62.78      8.97 o 
   0  20  17        0.04        8.70     10.79 o 
   1  20  17       41.96       33.08      9.31 o 
   0   0  18     6535.91     6588.73     37.79 o 
   1   0  18       14.55       18.79      3.36 o 
   2   0  18     1285.67     1205.05      9.15 o 
   3   0  18       10.93       18.78      4.20 o 
   4   0  18        0.01        0.59      4.29 o 
   5   0  18        7.24        4.60      5.64 o 
   0   1  18      241.48      254.81      5.44 o 
   1   1  18      771.89      772.21      5.32 o 
   2   1  18      107.75      116.95      3.21 o 
   3   1  18      235.59      229.74      3.92 o 
   4   1  18      300.15      283.66      4.29 o 
   5   1  18        9.56        9.66      4.12 o 
   0   2  18       88.00      116.02      4.01 o 
   1   2  18       97.82      119.71      3.20 o 
   2   2  18      322.71      326.04      4.05 o 
   3   2  18      241.52      232.13      3.94 o 
   4   2  18       33.69       28.92      3.22 o 
   5   2  18      189.95      204.58      5.29 o 
   0   3  18      129.40      159.12      4.19 o 
   1   3  18      635.86      619.94      4.93 o 
   2   3  18      482.69      505.54      5.29 o 
   3   3  18      623.66      596.63      5.18 o 
   4   3  18      102.22      109.10      3.70 o 
   5   3  18       61.22       68.28      4.33 o 
   0   4  18      995.79      966.95      7.62 o 
   1   4  18      126.31      126.54      2.94 o 
   2   4  18       18.38       28.25      3.17 o 
   3   4  18      162.97      158.33      3.65 o 
   4   4  18       88.72       70.46      3.53 o 
   5   4  18       48.35       48.91      4.12 o 
   0   5  18      838.79      885.79      7.60 o 
   1   5  18      441.52      434.37      4.11 o 
   2   5  18       33.42       37.55      3.40 o 
   3   5  18      435.39      420.13      5.03 o 
   4   5  18      429.46      406.04      4.97 o 
   5   5  18       40.44       31.15      3.85 o 
   0   6  18        9.44       16.21      3.40 o 
   1   6  18       63.40       74.79      2.78 o 
   2   6  18       33.40       29.69      3.28 o 
   3   6  18      454.22      464.05      5.22 o 
   4   6  18      532.08      469.93      5.31 o 
   5   6  18        7.16       11.81      3.82 o 
   0   7  18       28.85       23.80      3.53 o 
   1   7  18       34.18       49.14      2.67 o 
   2   7  18      639.42      634.21      6.10 o 
   3   7  18       79.48       83.75      3.52 o 
   4   7  18      138.88      123.55      3.85 o 
   5   7  18      155.39      157.18      4.87 o 
   0   8  18      234.19      214.90      4.89 o 
   1   8  18      420.08      389.31      4.15 o 
   2   8  18        9.32        8.39      3.17 o 
   3   8  18       96.32       93.94      3.51 o 
   4   8  18       51.38       52.35      3.51 o 
   5   8  18       12.90       20.50      4.05 o 
   0   9  18        3.86        5.20      3.51 o 
   1   9  18       21.11       31.98      2.83 o 
   2   9  18      694.69      674.71      6.29 o 
   3   9  18      143.04      136.95      3.71 o 
   4   9  18      104.04      106.83      3.90 o 
   5   9  18       47.51       64.44      5.47 o 
   0  10  18       97.25       95.29      5.25 o 
   1  10  18      569.37      560.28      6.37 o 
   2  10  18      151.20      148.33      5.13 o 
   3  10  18       39.83       42.72      4.68 o 
   4  10  18        1.45        1.33      4.48 o 
   5  10  18       17.67       32.79     12.87 o 
   0  11  18     1792.99     1737.47     12.69 o 
   1  11  18      115.90      107.50      4.14 o 
   2  11  18       55.20       50.63      4.44 o 
   3  11  18      176.49      152.09      5.24 o 
   4  11  18      151.49      145.85      7.41 o 
   0  12  18       76.14       54.60      6.48 o 
   1  12  18      197.55      195.52      6.60 o 
   2  12  18      211.86      226.41      9.42 o 
   3  12  18       21.36       15.39      7.16 o 
   4  12  18       20.20       22.15      8.35 o 
   0  13  18       71.79       60.55      6.62 o 
   1  13  18       62.06       52.89      5.66 o 
   2  13  18      169.47      174.56      8.77 o 
   3  13  18       59.64       58.93      7.94 o 
   4  13  18        2.16        3.67      8.45 o 
   0  14  18        1.64        2.18      7.32 o 
   1  14  18        2.93       -0.51      5.39 o 
   2  14  18       10.50       13.05      7.05 o 
   3  14  18       98.89      121.64      9.20 o 
   4  14  18       99.14      170.57     23.94 o 
   0  15  18        1.00        4.68      7.39 o 
   1  15  18       85.58       84.03      6.35 o 
   2  15  18       16.92       18.18      7.65 o 
   3  15  18      138.87      124.22      9.36 o 
   0  16  18       20.07       12.78      9.21 o 
   1  16  18        9.08        5.01      5.79 o 
   2  16  18       54.21       40.52      7.94 o 
   3  16  18        3.75        7.94      8.47 o 
   0  17  18       48.50       48.12     10.27 o 
   1  17  18       29.08       25.96      6.00 o 
   2  17  18       16.30        8.71      7.72 o 
   3  17  18       19.32        4.12     18.39 o 
   0  18  18       12.78       15.20     10.02 o 
   1  18  18       13.86       15.62      6.02 o 
   2  18  18       25.16       29.73      8.21 o 
   0  19  18       13.38       37.18     11.57 o 
   1  19  18       31.25       30.28      6.51 o 
   2  19  18       17.25       14.67     12.52 o 
   1  20  18       88.25      113.97     18.39 o 
   1   0  19      488.78      484.86      7.14 o 
   2   0  19      473.99      463.22      6.58 o 
   3   0  19      132.33      109.18      4.81 o 
   4   0  19      149.93      128.47      4.96 o 
   5   0  19        5.47        8.34      5.75 o 
   0   1  19      299.22      328.87      6.11 o 
   1   1  19      599.79      598.79      5.33 o 
   2   1  19      952.76      896.28      5.89 o 
   3   1  19      277.55      280.80      4.18 o 
   4   1  19      104.51      105.41      3.38 o 
   5   1  19       77.81       88.25      4.61 o 
   0   2  19     1015.35      950.12      8.86 o 
   1   2  19      495.60      516.08      5.23 o 
   2   2  19      230.04      249.52      4.09 o 
   3   2  19      187.82      174.66      3.78 o 
   4   2  19       63.11       70.35      3.26 o 
   5   2  19       29.19       31.60      4.35 o 
   0   3  19      270.86      266.66      4.99 o 
   1   3  19      242.94      236.86      3.74 o 
   2   3  19      972.59      961.46      6.88 o 
   3   3  19       72.70       68.24      3.42 o 
   4   3  19      151.43      134.65      3.68 o 
   5   3  19        5.58        5.55      3.79 o 
   0   4  19      168.87      167.22      4.44 o 
   1   4  19      442.14      437.63      4.41 o 
   2   4  19        7.73       12.18      3.29 o 
   3   4  19      573.27      582.69      5.64 o 
   4   4  19      199.53      197.85      4.05 o 
   5   4  19      153.53      162.82      4.99 o 
   0   5  19       17.83       21.75      3.52 o 
   1   5  19      133.58      134.51      3.09 o 
   2   5  19      983.00      948.66      7.22 o 
   3   5  19      162.29      171.92      4.12 o 
   4   5  19       21.47       27.76      3.37 o 
   5   5  19       35.70       40.68      4.07 o 
   0   6  19      273.92      274.66      5.19 o 
   1   6  19       59.92       58.07      2.77 o 
   2   6  19      157.47      145.63      4.14 o 
   3   6  19      819.77      772.60      6.52 o 
   4   6  19      132.49      129.52      3.90 o 
   5   6  19       26.79       29.57      4.67 o 
   0   7  19      294.81      284.40      5.33 o 
   1   7  19      513.70      500.86      4.60 o 
   2   7  19      203.74      191.37      4.37 o 
   3   7  19      162.80      145.54      4.13 o 
   4   7  19       20.27       21.96      3.32 o 
   5   7  19       65.78       57.51      5.66 o 
   0   8  19      200.97      215.88      5.06 o 
   1   8  19      258.92      281.93      4.04 o 
   2   8  19      240.87      207.89      4.49 o 
   3   8  19      134.01      125.15      4.18 o 
   4   8  19       55.71       50.49      3.57 o 
   5   8  19        2.05        7.28      5.35 o 
   0   9  19        0.04        3.70      3.64 o 
   1   9  19      385.77      378.55      4.44 o 
   2   9  19      127.18      113.93      3.92 o 
   3   9  19      223.04      212.70      4.34 o 
   4   9  19        4.17        9.89      3.37 o 
   5   9  19       66.40       71.83     13.79 o 
   0  10  19       14.99       18.79      4.55 o 
   1  10  19      382.45      386.98      5.73 o 
   2  10  19       17.77       17.69      4.25 o 
   3  10  19       33.22       31.82      4.72 o 
   4  10  19       21.87       16.54      4.51 o 
   0  11  19       67.20       68.34      5.08 o 
   1  11  19      496.93      466.97      6.14 o 
   2  11  19      224.03      208.52      5.67 o 
   3  11  19        0.28        1.36      4.53 o 
   4  11  19        1.20        4.41      6.38 o 
   0  12  19       11.03       12.09      5.96 o 
   1  12  19       78.68       80.41      5.71 o 
   2  12  19      177.99      176.63      8.82 o 
   3  12  19       32.21       36.68      7.79 o 
   4  12  19       86.53       97.24      9.62 o 
   0  13  19        2.22       11.51      6.21 o 
   1  13  19       26.56       28.33      5.32 o 
   2  13  19       76.82       82.88      7.82 o 
   3  13  19       31.61       37.47      7.77 o 
   4  13  19       46.29       68.13      9.27 o 
   0  14  19      137.95      126.76      8.96 o 
   1  14  19        1.60        0.78      5.47 o 
   2  14  19      103.45      100.34      8.60 o 
   3  14  19      103.71      125.82      9.28 o 
   0  15  19       13.61        7.41      9.26 o 
   1  15  19       17.60       17.79      5.68 o 
   2  15  19       43.89       47.41      7.78 o 
   3  15  19       18.70       30.44      8.56 o 
   0  16  19      231.36      228.96     13.40 o 
   1  16  19        7.65        8.70      5.69 o 
   2  16  19       37.36       43.08      8.06 o 
   3  16  19      115.35      126.15      9.94 o 
   0  17  19        0.08       -2.49      9.55 o 
   1  17  19        0.61        3.25      5.82 o 
   2  17  19       69.96       74.99      8.76 o 
   0  18  19       56.68       63.19     11.61 o 
   1  18  19       74.30       89.76      6.92 o 
   2  18  19       18.62       22.49      8.19 o 
   0  19  19        4.32       13.19     10.59 o 
   1  19  19        7.11        7.13      6.75 o 
   0   0  20     3436.73     3550.29     29.97 o 
   1   0  20      385.87      401.71      7.54 o 
   2   0  20      575.90      574.18      7.98 o 
   3   0  20      168.79      174.39      5.34 o 
   4   0  20      399.68      388.88      6.53 o 
   5   0  20       95.54      108.32      7.62 o 
   0   1  20       75.53      104.67      5.92 o 
   1   1  20       85.17      124.40      3.86 o 
   2   1  20       93.92       82.65      3.41 o 
   3   1  20      134.68      125.85      3.52 o 
   4   1  20       24.99       26.22      3.05 o 
   5   1  20       34.53       36.88      5.24 o 
   0   2  20        5.85       29.13      4.23 o 
   1   2  20      161.46      167.22      4.25 o 
   2   2  20      411.65      406.75      5.11 o 
   3   2  20      411.13      403.94      4.92 o 
   4   2  20       46.73       39.81      3.17 o 
   5   2  20        2.11        5.14      4.75 o 
   0   3  20     1126.72     1030.06      9.02 o 
   1   3  20       92.93       86.95      3.36 o 
   2   3  20      209.28      202.34      4.34 o 
   3   3  20     1259.69     1256.53      7.96 o 
   4   3  20       29.50       35.94      3.21 o 
   5   3  20       27.55       22.79      5.26 o 
   0   4  20       11.78       12.35      3.45 o 
   1   4  20       69.40       78.18      3.04 o 
   2   4  20      226.63      229.87      4.44 o 
   3   4  20      271.58      270.31      4.99 o 
   4   4  20       87.06       76.11      3.71 o 
   5   4  20       51.47       62.34      6.80 o 
   0   5  20      112.09      117.06      4.25 o 
   1   5  20      149.35      161.58      3.50 o 
   2   5  20      332.48      320.79      5.09 o 
   3   5  20     1232.47     1159.63      8.08 o 
   4   5  20      367.67      347.51      4.99 o 
   5   5  20       24.56       32.76      8.84 o 
   0   6  20      228.29      229.98      5.10 o 
   1   6  20       40.54       30.94      2.75 o 
   2   6  20     1491.04     1489.50      8.92 o 
   3   6  20       27.78       36.61      3.77 o 
   4   6  20       22.67       23.79      3.41 o 
   5   6  20        0.70        3.57      8.18 o 
   0   7  20       61.47       79.11      4.26 o 
   1   7  20      100.15       95.50      3.13 o 
   2   7  20      287.59      258.29      4.82 o 
   3   7  20       13.32       18.98      3.56 o 
   4   7  20      105.09       91.41      3.83 o 
   5   7  20        6.96       21.44     10.17 o 
   0   8  20     1271.78     1293.35      9.62 o 
   1   8  20       90.65       90.22      3.26 o 
   2   8  20      133.81      120.53      4.12 o 
   3   8  20      143.28      164.63      4.56 o 
   4   8  20       19.19       18.88      3.40 o 
   5   8  20      124.53      152.29     14.85 o 
   0   9  20       35.24       28.36      4.02 o 
   1   9  20       39.74       49.61      3.07 o 
   2   9  20        5.75        6.62      3.33 o 
   3   9  20        5.79       12.89      3.53 o 
   4   9  20       45.88       46.26      3.57 o 
   0  10  20       59.76       60.34      5.02 o 
   1  10  20      207.00      204.05      4.88 o 
   2  10  20       79.42       67.76      4.80 o 
   3  10  20      113.77      108.39      5.47 o 
   4  10  20       63.61       63.51      5.00 o 
   0  11  20      485.21      496.20      8.10 o 
   1  11  20       93.45       92.75      4.26 o 
   2  11  20        8.20        8.79      4.18 o 
   3  11  20       57.29       54.89      5.03 o 
   4  11  20        1.77        3.73      6.05 o 
   0  12  20       86.27       76.65      6.86 o 
   1  12  20       10.55       10.49      5.17 o 
   2  12  20       15.13       16.07      7.16 o 
   3  12  20      120.91      127.79      9.41 o 
   4  12  20       33.86       38.19      9.08 o 
   0  13  20      206.04      221.82      8.47 o 
   1  13  20       41.44       49.67      5.67 o 
   2  13  20      109.41      123.37      8.59 o 
   3  13  20       35.93       41.67      8.10 o 
   0  14  20       94.48       85.85      8.72 o 
   1  14  20       51.68       47.17      5.77 o 
   2  14  20      307.36      326.89     10.85 o 
   3  14  20       22.46       21.95      8.16 o 
   0  15  20      127.92      129.01     11.19 o 
   1  15  20      129.82      129.53      6.73 o 
   2  15  20        0.36        1.45      7.54 o 
   3  15  20       84.01       91.55      9.40 o 
   0  16  20       16.22       21.22     10.02 o 
   1  16  20      180.47      185.44      7.46 o 
   2  16  20      110.45       94.25      9.01 o 
   0  17  20       51.89       44.69     11.11 o 
   1  17  20       76.39       90.18      6.81 o 
   2  17  20       39.36       36.83      8.16 o 
   0  18  20       17.83       33.67     10.96 o 
   1  18  20        2.04        3.11      6.17 o 
   2  18  20       11.55        7.37     13.01 o 
   0  19  20        8.98       17.14     16.19 o 
   1  19  20        8.90       15.13     15.80 o 
   1   0  21      585.70      623.84      8.89 o 
   2   0  21      569.57      579.01      8.23 o 
   3   0  21        8.76       16.02      4.69 o 
   4   0  21        4.37        1.26      4.28 o 
   5   0  21       38.42       38.21     11.44 o 
   0   1  21      232.09      254.03      7.16 o 
   1   1  21     1252.42     1255.45      8.51 o 
   2   1  21       32.27       37.29      3.77 o 
   3   1  21      131.55      129.14      4.07 o 
   4   1  21       21.29       22.91      3.11 o 
   5   1  21       39.27       45.42      7.71 o 
   0   2  21        3.09        6.08      4.68 o 
   1   2  21      494.47      516.10      5.67 o 
   2   2  21      729.07      726.55      6.33 o 
   3   2  21        0.19        6.14      3.59 o 
   4   2  21       45.43       38.16      3.30 o 
   5   2  21       14.08       14.36      6.64 o 
   0   3  21       39.57       49.57      4.41 o 
   1   3  21      231.22      251.90      4.57 o 
   2   3  21        7.79        9.01      3.35 o 
   3   3  21      626.76      600.26      6.41 o 
   4   3  21      149.37      143.90      4.02 o 
   5   3  21       89.69      111.95      8.21 o 
   0   4  21        0.17        2.17      3.98 o 
   1   4  21      111.90      114.03      3.55 o 
   2   4  21      252.61      226.82      4.59 o 
   3   4  21      291.52      279.71      5.15 o 
   4   4  21       15.52       13.29      3.28 o 
   5   4  21       56.34       62.38      8.84 o 
   0   5  21       29.51       36.53      3.81 o 
   1   5  21      197.78      178.52      3.67 o 
   2   5  21      909.45      888.66      7.14 o 
   3   5  21      137.30      125.82      4.33 o 
   4   5  21      253.42      257.21      4.74 o 
   5   5  21       46.28       47.66      8.64 o 
   0   6  21      271.04      242.08      5.32 o 
   1   6  21       97.86      100.03      3.35 o 
   2   6  21        0.94        5.12      3.54 o 
   3   6  21      261.23      241.59      4.92 o 
   4   6  21       11.25       12.14      3.50 o 
   5   6  21       64.63       58.57     10.39 o 
   0   7  21      657.85      663.68      7.50 o 
   1   7  21       48.12       46.02      2.96 o 
   2   7  21       16.35       17.80      3.64 o 
   3   7  21      184.19      163.83      4.47 o 
   4   7  21      189.24      169.00      4.24 o 
   5   7  21       91.74       94.25     14.10 o 
   0   8  21     1853.44     1710.54     11.14 o 
   1   8  21       41.46       46.00      3.14 o 
   2   8  21      196.11      178.74      4.50 o 
   3   8  21        4.67        7.29      3.64 o 
   4   8  21      123.91      123.31      4.11 o 
   0   9  21       75.22       85.81      4.51 o 
   1   9  21      498.17      459.83      5.12 o 
   2   9  21       79.03       74.82      3.84 o 
   3   9  21       14.97       15.20      3.63 o 
   4   9  21      198.40      180.05      4.61 o 
   0  10  21      397.73      394.90      7.60 o 
   1  10  21      142.38      135.07      4.56 o 
   2  10  21        0.42       -1.22      4.23 o 
   3  10  21       79.56       72.04      5.10 o 
   4  10  21        2.51       11.38      4.75 o 
   0  11  21      725.94      745.19      9.58 o 
   1  11  21       51.56       42.98      3.92 o 
   2  11  21       14.76       13.77      4.30 o 
   3  11  21       33.58       35.16      4.96 o 
   4  11  21        5.98        4.49      5.43 o 
   0  12  21        0.19        5.82      6.20 o 
   1  12  21      171.85      176.84      6.88 o 
   2  12  21       28.51       30.27      7.42 o 
   3  12  21        6.53        6.45      8.32 o 
   4  12  21       69.33       86.48     16.95 o 
   0  13  21       15.82       31.71      7.95 o 
   1  13  21      121.89      119.56      6.49 o 
   2  13  21       80.41       68.95      8.20 o 
   3  13  21       70.58       80.19      9.05 o 
   0  14  21        1.76        7.68      7.55 o 
   1  14  21       44.99       41.84      5.89 o 
   2  14  21      121.22      116.10      8.97 o 
   3  14  21      109.24      124.21      9.57 o 
   0  15  21       53.15       54.56     10.73 o 
   1  15  21      116.93      116.96      6.78 o 
   2  15  21       17.76       12.91      7.67 o 
   3  15  21       70.06       89.70      9.61 o 
   0  16  21       32.76       36.45     10.12 o 
   1  16  21       26.78       27.90      6.15 o 
   2  16  21       15.22       13.32      8.03 o 
   0  17  21       51.10       51.45     11.52 o 
   1  17  21        8.41        1.75      6.19 o 
   2  17  21       13.90        7.88      9.35 o 
   0  18  21      154.59      176.98     14.03 o 
   1  18  21       32.76       44.77      7.43 o 
   1  19  21       10.72       13.98     17.91 o 
   0   0  22      778.31      806.36     17.03 o 
   1   0  22        6.08       69.85      6.03 o 
   2   0  22        1.13        9.20      5.51 o 
   3   0  22        2.44        3.92      5.00 o 
   4   0  22       48.83       41.29      4.48 o 
   5   0  22       38.75       59.47     11.83 o 
   0   1  22      470.28      440.53      8.67 o 
   1   1  22      688.44      725.93      7.16 o 
   2   1  22      328.45      306.98      5.15 o 
   3   1  22       92.67       89.92      4.12 o 
   4   1  22      130.07      137.33      3.80 o 
   5   1  22        7.67       17.46      7.21 o 
   0   2  22       11.77       25.71      5.06 o 
   1   2  22      521.22      499.79      5.92 o 
   2   2  22      894.66      864.50      7.25 o 
   3   2  22       75.05       77.38      4.13 o 
   4   2  22        6.27        6.04      3.31 o 
   5   2  22       55.70       73.88      8.46 o 
   0   3  22        7.66       20.11      5.03 o 
   1   3  22      162.14      163.02      4.33 o 
   2   3  22       32.68       32.64      3.51 o 
   3   3  22       74.24       83.07      4.15 o 
   4   3  22        3.61        1.36      3.30 o 
   5   3  22        1.52        7.82      8.82 o 
   0   4  22        0.00       16.41      4.28 o 
   1   4  22       13.10       16.86      3.34 o 
   2   4  22       22.93       26.91      3.57 o 
   3   4  22       94.19      103.12      4.26 o 
   4   4  22       18.55       17.01      3.49 o 
   5   4  22        7.76        2.12      8.17 o 
   0   5  22       56.60       57.94      4.66 o 
   1   5  22       88.59       91.29      3.36 o 
   2   5  22      357.58      383.25      5.51 o 
   3   5  22        0.82        3.76      3.68 o 
   4   5  22       23.17       25.48      3.53 o 
   5   5  22        2.48       10.23      9.54 o 
   0   6  22        2.72       11.41      4.42 o 
   1   6  22        5.64        8.56      2.95 o 
   2   6  22      139.49      116.90      4.29 o 
   3   6  22       16.92       19.62      3.74 o 
   4   6  22       18.61       22.77      3.63 o 
   5   6  22       34.54       36.78     17.81 o 
   0   7  22      273.42      247.95      5.67 o 
   1   7  22      849.88      820.01      6.48 o 
   2   7  22      526.02      512.60      6.24 o 
   3   7  22       72.62       71.98      4.06 o 
   4   7  22      101.56       88.34      4.02 o 
   0   8  22      153.00      170.62      5.24 o 
   1   8  22      331.43      327.91      4.57 o 
   2   8  22      134.00      133.11      4.33 o 
   3   8  22        0.74        2.71      3.74 o 
   4   8  22       45.34       49.49      3.88 o 
   0   9  22       41.06       41.21      4.24 o 
   1   9  22      155.61      130.86      3.79 o 
   2   9  22      224.83      220.43      4.92 o 
   3   9  22      159.51      155.28      4.65 o 
   4   9  22       93.10       90.40      4.63 o 
   0  10  22       16.42       25.93      5.07 o 
   1  10  22      397.83      371.48      5.96 o 
   2  10  22       57.04       51.02      4.69 o 
   3  10  22        4.28       12.31      4.45 o 
   4  10  22       10.21       10.67      4.81 o 
   0  11  22      117.23      135.43      6.03 o 
   1  11  22       46.50       42.07      4.06 o 
   2  11  22       39.65       26.00      4.64 o 
   3  11  22       78.32       74.90      5.42 o 
   4  11  22       44.71       52.77      8.18 o 
   0  12  22        3.65        8.97      6.14 o 
   1  12  22        8.44        9.88      5.35 o 
   2  12  22       99.27       99.90      8.20 o 
   3  12  22       32.83       29.08      8.40 o 
   0  13  22       26.97       47.92      8.38 o 
   1  13  22       16.20       24.33      5.79 o 
   2  13  22       78.10       75.45      8.49 o 
   3  13  22       59.18       75.95      9.33 o 
   0  14  22        0.21        4.68      7.81 o 
   1  14  22        6.80        4.35      5.72 o 
   2  14  22       33.31       46.46      8.22 o 
   3  14  22      139.42      167.50     10.19 o 
   0  15  22      102.29      124.09     11.54 o 
   1  15  22       35.46       28.88      6.07 o 
   2  15  22       13.11       21.18      7.94 o 
   0  16  22        5.90        6.80     10.73 o 
   1  16  22       14.75       19.07      6.23 o 
   2  16  22       34.74       35.18      8.43 o 
   0  17  22        0.22        3.70     10.12 o 
   1  17  22      233.89      230.07      8.41 o 
   2  17  22        6.42        7.38     12.25 o 
   0  18  22        2.58       10.44     16.57 o 
   1  18  22        9.18        2.98     11.19 o 
   1  19  22       18.61       20.59     18.20 o 
   1   0  23     1740.47     1638.84     13.78 o 
   2   0  23       77.11       99.06      6.46 o 
   3   0  23       20.76       23.33      5.98 o 
   4   0  23       21.32       26.03      4.78 o 
   5   0  23       17.84       22.49     10.19 o 
   0   1  23       43.88       59.34      6.19 o 
   1   1  23      513.82      494.35      6.43 o 
   2   1  23      115.88      121.90      4.71 o 
   3   1  23      271.44      248.70      5.28 o 
   4   1  23       56.06       49.36      3.59 o 
   5   1  23       92.03      102.06      9.71 o 
   0   2  23      343.04      348.58      7.70 o 
   1   2  23      215.67      212.83      4.85 o 
   2   2  23      222.72      210.62      4.86 o 
   3   2  23      155.30      151.28      4.79 o 
   4   2  23       69.68       64.77      3.65 o 
   5   2  23       10.05       17.15      9.17 o 
   0   3  23      231.09      238.02      7.12 o 
   1   3  23      183.54      163.84      4.74 o 
   2   3  23       74.03       61.10      4.01 o 
   3   3  23      281.44      266.09      5.21 o 
   4   3  23       21.31       21.55      3.60 o 
   5   3  23        7.76       -1.71     10.80 o 
   0   4  23      719.98      710.92      9.58 o 
   1   4  23      238.83      239.54      4.62 o 
   2   4  23      134.13      136.56      4.41 o 
   3   4  23       40.47       53.90      3.95 o 
   4   4  23       79.12       81.78      4.03 o 
   5   4  23       11.85       13.23     12.89 o 
   0   5  23        3.72       15.69      4.50 o 
   1   5  23      228.76      222.32      4.62 o 
   2   5  23      741.68      682.52      6.80 o 
   3   5  23        6.93        4.00      3.66 o 
   4   5  23       45.06       45.42      3.95 o 
   0   6  23     1060.77     1082.49     10.29 o 
   1   6  23       75.40       78.61      3.46 o 
   2   6  23       92.32       99.85      4.32 o 
   3   6  23       14.76       14.54      3.66 o 
   4   6  23       33.40       31.83      3.89 o 
   0   7  23      123.46      133.03      5.66 o 
   1   7  23      199.57      195.88      4.28 o 
   2   7  23      295.19      264.65      5.30 o 
   3   7  23       41.95       45.41      3.86 o 
   4   7  23       28.87       33.54      3.96 o 
   0   8  23      559.99      557.63      7.43 o 
   1   8  23       89.61       86.23      3.72 o 
   2   8  23       80.44       64.76      3.94 o 
   3   8  23       13.60       15.27      3.72 o 
   4   8  23      115.72      123.81      4.41 o 
   0   9  23       71.23       76.71      4.70 o 
   1   9  23        6.99       12.97      3.23 o 
   2   9  23      104.05      104.69      4.26 o 
   3   9  23        7.52        9.48      3.70 o 
   4   9  23       52.36       61.43      4.55 o 
   0  10  23       13.07       25.29      5.03 o 
   1  10  23       22.42       23.66      3.95 o 
   2  10  23       39.30       39.47      4.86 o 
   3  10  23        4.60        8.91      4.70 o 
   4  10  23        9.25       13.99      6.80 o 
   0  11  23      118.87      118.82      5.96 o 
   1  11  23       23.24       26.46      3.95 o 
   2  11  23       82.16       86.93      5.32 o 
   3  11  23       54.54       50.02      5.33 o 
   0  12  23       55.28       51.46      6.92 o 
   1  12  23       17.83       26.97      5.68 o 
   2  12  23        7.42        8.55      6.96 o 
   3  12  23       16.91       25.37      8.15 o 
   0  13  23        0.83        3.81      7.43 o 
   1  13  23       66.42       65.40      6.03 o 
   2  13  23      183.79      201.28      9.93 o 
   3  13  23       13.99       21.67      8.82 o 
   0  14  23      424.59      419.83     15.81 o 
   1  14  23        2.79        2.03      5.84 o 
   2  14  23       23.52       28.72      8.15 o 
   0  15  23       24.06       34.72     10.77 o 
   1  15  23       18.40       26.28      6.23 o 
   2  15  23        0.27        3.25      7.90 o 
   0  16  23      139.22      158.54     12.84 o 
   1  16  23       26.22       34.59      6.58 o 
   2  16  23       15.83       11.32      9.88 o 
   0  17  23       44.68       62.54     12.22 o 
   1  17  23       60.49       51.45      7.53 o 
   1  18  23       96.89       76.43     19.73 o 
   0   0  24     2888.79     2703.30     24.18 o 
   1   0  24      323.73      330.65      8.00 o 
   2   0  24     1211.26     1125.13     12.53 o 
   3   0  24      205.40      193.42      7.68 o 
   4   0  24        1.10        3.14      5.44 o 
   5   0  24        0.00        6.42     13.70 o 
   0   1  24      200.30      201.01      7.50 o 
   1   1  24       46.37       65.98      4.45 o 
   2   1  24      250.30      249.20      5.51 o 
   3   1  24       79.92       79.86      4.69 o 
   4   1  24       40.31       49.99      3.98 o 
   5   1  24       14.98       20.84     10.76 o 
   0   2  24      277.92      320.07      7.70 o 
   1   2  24       90.02       90.66      4.41 o 
   2   2  24       94.26       92.73      4.69 o 
   3   2  24       27.97       33.73      4.19 o 
   4   2  24       66.79       69.29      3.90 o 
   5   2  24      114.80      119.71     18.10 o 
   0   3  24       61.38       76.67      6.04 o 
   1   3  24       67.75       81.21      4.21 o 
   2   3  24      143.52      122.93      4.51 o 
   3   3  24        7.75       10.56      4.11 o 
   4   3  24        1.48        3.59      3.78 o 
   0   4  24      775.51      705.80      9.85 o 
   1   4  24      270.21      280.09      5.31 o 
   2   4  24      258.07      242.28      5.29 o 
   3   4  24        9.66       15.68      3.87 o 
   4   4  24       69.66       74.80      4.10 o 
   0   5  24      342.72      313.42      7.61 o 
   1   5  24      400.02      406.17      5.58 o 
   2   5  24      178.94      188.06      5.06 o 
   3   5  24      181.28      174.71      4.88 o 
   4   5  24        2.96        2.39      3.61 o 
   0   6  24      130.57      125.72      5.71 o 
   1   6  24      283.87      287.81      5.07 o 
   2   6  24      251.65      254.68      5.13 o 
   3   6  24        3.25        3.73      3.80 o 
   4   6  24        6.86        5.99      3.75 o 
   0   7  24     1463.75     1467.91     12.06 o 
   1   7  24      364.07      360.20      5.21 o 
   2   7  24       64.78       65.62      4.21 o 
   3   7  24        2.78        3.70      3.77 o 
   4   7  24      148.02      139.93      4.96 o 
   0   8  24     1422.77     1339.91     11.66 o 
   1   8  24      325.99      289.76      4.84 o 
   2   8  24       41.34       47.28      4.00 o 
   3   8  24       43.55       42.68      3.98 o 
   4   8  24       65.23       53.28      5.06 o 
   0   9  24      246.20      256.85      6.09 o 
   1   9  24      251.91      259.60      4.84 o 
   2   9  24       51.67       53.62      4.00 o 
   3   9  24        8.84       12.56      4.15 o 
   4   9  24      209.31      193.18      8.62 o 
   0  10  24      194.83      180.01      6.52 o 
   1  10  24       29.91       35.45      4.34 o 
   2  10  24        9.80       11.72      4.63 o 
   3  10  24       29.34       31.28      5.07 o 
   0  11  24        6.57       11.36      5.12 o 
   1  11  24        3.67        6.81      3.97 o 
   2  11  24       66.10       67.08      5.21 o 
   3  11  24        7.96        1.19      4.86 o 
   0  12  24       98.37       93.13      8.92 o 
   1  12  24      206.05      235.72      7.40 o 
   2  12  24       33.30       35.73      7.92 o 
   3  12  24       95.03      109.19      9.80 o 
   0  13  24        2.79       13.03      7.89 o 
   1  13  24       76.11       78.31      6.45 o 
   2  13  24       38.95       38.79      8.19 o 
   3  13  24       54.61       58.99     16.95 o 
   0  14  24        2.11        6.89      9.28 o 
   1  14  24      119.88      136.43      6.99 o 
   2  14  24       14.53       18.09      8.33 o 
   0  15  24       66.37       59.67     11.61 o 
   1  15  24       53.74       55.48      6.42 o 
   2  15  24        7.05        8.01      8.10 o 
   0  16  24       37.87       33.59     10.78 o 
   1  16  24       37.07       49.62      6.77 o 
   0  17  24        4.91       11.97     15.80 o 
   1  17  24       28.61       28.07     11.65 o 
   1   0  25       58.74       65.71      6.21 o 
   2   0  25      415.57      475.75      9.52 o 
   3   0  25       68.05       62.59      6.65 o 
   4   0  25       15.82       27.08      5.94 o 
   0   1  25        0.25        6.05      5.93 o 
   1   1  25      386.27      383.09      5.96 o 
   2   1  25      189.20      200.24      5.40 o 
   3   1  25       22.22       26.37      4.48 o 
   4   1  25       94.36       90.55      4.54 o 
   0   2  25      750.73      722.42     10.22 o 
   1   2  25      389.64      391.74      5.97 o 
   2   2  25      141.13      151.01      5.17 o 
   3   2  25       49.37       57.12      4.71 o 
   4   2  25      111.23      106.34      5.01 o 
   0   3  25      129.51      116.96      6.51 o 
   1   3  25      297.85      316.23      5.52 o 
   2   3  25      263.10      262.97      5.69 o 
   3   3  25      137.83      146.33      5.05 o 
   4   3  25       66.79       75.98      5.72 o 
   0   4  25       52.31       76.92      6.04 o 
   1   4  25       62.59       67.59      4.31 o 
   2   4  25       19.13       25.99      4.03 o 
   3   4  25       82.64       76.64      4.53 o 
   4   4  25       16.57       17.45      4.71 o 
   0   5  25      202.98      172.32      6.92 o 
   1   5  25      121.88      122.96      4.59 o 
   2   5  25      184.32      183.95      5.17 o 
   3   5  25        2.29        4.15      3.82 o 
   4   5  25       16.33       23.63      4.70 o 
   0   6  25      392.85      369.21      8.32 o 
   1   6  25      549.74      526.27      6.48 o 
   2   6  25      197.01      169.53      5.02 o 
   3   6  25       39.55       39.93      4.13 o 
   4   6  25       17.04       19.06      6.20 o 
   0   7  25      289.19      322.53      7.24 o 
   1   7  25      609.26      612.55      6.85 o 
   2   7  25       63.76       52.65      4.09 o 
   3   7  25       77.40       74.38      4.32 o 
   4   7  25        7.22        5.17      8.33 o 
   0   8  25        2.20       12.25      4.99 o 
   1   8  25      178.79      174.20      4.71 o 
   2   8  25       96.50      115.63      4.58 o 
   3   8  25       12.19       16.46      3.95 o 
   4   8  25        4.35        9.18     10.85 o 
   0   9  25      108.71      107.79      5.52 o 
   1   9  25      124.28      121.70      4.25 o 
   2   9  25       28.79       28.83      3.98 o 
   3   9  25        0.13        0.46      4.12 o 
   0  10  25      147.65      147.22      6.42 o 
   1  10  25       25.49       32.47      4.37 o 
   2  10  25       47.91       54.84      5.10 o 
   3  10  25        7.05        7.49      4.81 o 
   0  11  25        1.69        2.03      5.20 o 
   1  11  25      135.57      140.98      5.33 o 
   2  11  25      178.75      168.28      6.23 o 
   3  11  25        0.60       -0.34      4.94 o 
   0  12  25       13.88       21.28      8.08 o 
   1  12  25        3.85        6.57      5.65 o 
   2  12  25       72.60       80.03      8.81 o 
   3  12  25       35.06       34.09     12.02 o 
   0  13  25      234.09      275.76     11.66 o 
   1  13  25       16.50       20.05      5.67 o 
   2  13  25       75.86       81.01      8.87 o 
   0  14  25        7.69        7.03      9.44 o 
   1  14  25       27.56       27.22      6.12 o 
   2  14  25       15.18       22.26      8.40 o 
   0  15  25       79.50      106.52     11.74 o 
   1  15  25       20.73       21.51      6.42 o 
   0  16  25        0.07        5.23     11.45 o 
   1  16  25      194.43      186.49      9.78 o 
   0   0  26       64.86       93.02      8.90 o 
   1   0  26       29.75       32.23      6.09 o 
   2   0  26      162.36      161.04      7.42 o 
   3   0  26      143.16      161.76      8.06 o 
   4   0  26       30.89       34.43     13.35 o 
   0   1  26        5.60        7.13      5.90 o 
   1   1  26      112.05      118.90      4.66 o 
   2   1  26      363.25      362.02      6.33 o 
   3   1  26       49.46       57.33      4.90 o 
   4   1  26       56.83       61.86      9.20 o 
   0   2  26      577.88      537.96      9.47 o 
   1   2  26      202.24      192.57      5.20 o 
   2   2  26       12.25       24.03      4.45 o 
   3   2  26      224.70      244.98      6.01 o 
   4   2  26       28.22       33.92      9.30 o 
   0   3  26       17.40       21.27      5.87 o 
   1   3  26      341.41      330.36      5.66 o 
   2   3  26      184.05      187.00      5.44 o 
   3   3  26      139.08      137.28      5.41 o 
   4   3  26       35.80       38.16      7.61 o 
   0   4  26      604.11      587.80      9.78 o 
   1   4  26      152.40      152.70      4.91 o 
   2   4  26       70.01       82.09      4.75 o 
   3   4  26        6.49        9.58      4.26 o 
   4   4  26       38.61       42.47      8.41 o 
   0   5  26        0.39        5.64      5.78 o 
   1   5  26      385.06      355.24      6.08 o 
   2   5  26      132.30      128.10      4.87 o 
   3   5  26       49.59       50.63      4.43 o 
   4   5  26        3.75        8.51      7.21 o 
   0   6  26        6.19        7.10      5.70 o 
   1   6  26      147.76      168.24      5.38 o 
   2   6  26       31.82       32.33      4.19 o 
   3   6  26       72.22       72.28      4.58 o 
   4   6  26       58.53       70.88     11.75 o 
   0   7  26        8.11       17.60      5.64 o 
   1   7  26      360.62      331.18      5.90 o 
   2   7  26        5.75        7.52      4.07 o 
   3   7  26       56.26       56.20      4.32 o 
   4   7  26       46.82       50.58     10.59 o 
   0   8  26      313.71      277.11      7.14 o 
   1   8  26      563.97      576.42      7.16 o 
   2   8  26       14.61       14.88      3.91 o 
   3   8  26       37.12       38.28      4.10 o 
   0   9  26        2.08        8.11      4.66 o 
   1   9  26      315.05      311.44      5.90 o 
   2   9  26        0.40        1.86      4.30 o 
   3   9  26       37.00       32.54      4.60 o 
   0  10  26       10.86       12.57      5.94 o 
   1  10  26       93.27       90.19      4.91 o 
   2  10  26        3.18        1.90      5.02 o 
   3  10  26       71.14       73.65      5.70 o 
   0  11  26      194.76      198.32      8.68 o 
   1  11  26        0.65        7.34      4.40 o 
   2  11  26        0.80        2.07      4.78 o 
   3  11  26       40.69       45.92      5.88 o 
   0  12  26        6.63       14.34      7.76 o 
   1  12  26       47.24       53.60      6.69 o 
   2  12  26        2.23        3.38      7.63 o 
   0  13  26        2.20        7.17      9.57 o 
   1  13  26       66.13       64.60      7.12 o 
   2  13  26       31.37       34.20      8.38 o 
   0  14  26        0.58        6.69      9.84 o 
   1  14  26        8.56        3.84      6.20 o 
   2  14  26       79.22       61.96     15.71 o 
   0  15  26      279.88      316.75     15.43 o 
   1  15  26       79.76       66.02      6.75 o 
   0  16  26       99.86      129.87     18.48 o 
   1  16  26        6.01       -1.37     10.24 o 
   1   0  27        1.35        9.44      5.95 o 
   2   0  27        4.27       17.19      6.28 o 
   3   0  27      191.75      209.48      8.54 o 
   4   0  27       10.41       18.57     13.33 o 
   0   1  27        3.25        5.77      5.38 o 
   1   1  27       59.04       56.45      4.31 o 
   2   1  27       32.94       44.80      4.73 o 
   3   1  27      231.56      239.87      6.16 o 
   4   1  27        7.82        8.50      8.84 o 
   0   2  27       20.20       30.63      6.06 o 
   1   2  27        9.99       19.43      4.27 o 
   2   2  27       56.52       74.19      4.95 o 
   3   2  27       13.62       20.54      4.60 o 
   4   2  27       13.22       23.74      9.65 o 
   0   3  27       44.36       56.60      6.50 o 
   1   3  27       58.63       64.02      4.42 o 
   2   3  27      174.97      172.38      5.53 o 
   3   3  27       38.26       45.50      5.07 o 
   4   3  27        1.72       -3.06     10.10 o 
   0   4  27      136.45      150.97      7.03 o 
   1   4  27      168.83      186.18      5.22 o 
   2   4  27       24.58       33.40      4.57 o 
   3   4  27        7.14       11.29      4.47 o 
   4   4  27       30.79       30.72     11.02 o 
   0   5  27        1.32       -0.20      5.84 o 
   1   5  27      485.89      483.62      6.62 o 
   2   5  27      156.39      159.41      5.47 o 
   3   5  27       49.16       45.47      4.57 o 
   4   5  27       22.64       20.86     11.20 o 
   0   6  27       30.08       40.28      6.10 o 
   1   6  27      445.95      438.99      6.77 o 
   2   6  27       74.94       85.68      4.64 o 
   3   6  27       37.80       36.87      4.42 o 
   0   7  27      165.35      152.35      6.95 o 
   1   7  27      337.85      333.62      6.23 o 
   2   7  27        5.66        3.66      3.99 o 
   3   7  27        1.59        2.99      4.25 o 
   0   8  27       83.57       83.11      6.50 o 
   1   8  27      124.23      144.91      5.07 o 
   2   8  27       40.27       34.66      4.30 o 
   3   8  27       19.27       22.21      4.04 o 
   0   9  27        8.32        4.07      4.95 o 
   1   9  27       36.14       45.92      4.57 o 
   2   9  27       35.57       27.67      4.71 o 
   3   9  27       22.48       34.83      6.36 o 
   0  10  27      111.17      113.83      6.94 o 
   1  10  27       91.20       92.42      6.01 o 
   2  10  27        4.98        5.82      4.95 o 
   3  10  27       49.02       68.69      9.78 o 
   0  11  27       85.70       81.09      7.46 o 
   1  11  27      106.94      117.56      5.41 o 
   2  11  27       18.36       21.40      4.95 o 
   3  11  27       10.96       21.11     10.97 o 
   0  12  27       30.17       40.06     10.70 o 
   1  12  27       14.32       13.60      6.65 o 
   2  12  27       47.65       58.07      8.33 o 
   0  13  27       22.97       38.00      9.75 o 
   1  13  27        0.24        4.82      6.33 o 
   2  13  27       81.07      108.89     16.95 o 
   0  14  27      173.31      185.93     13.26 o 
   1  14  27        8.89        3.73      6.80 o 
   0  15  27       68.01       80.35     14.94 o 
   1  15  27       27.27       34.16      9.62 o 
   0   0  28      123.35      118.06      9.60 o 
   1   0  28        0.02       18.38      6.38 o 
   2   0  28       59.00       50.02      6.77 o 
   3   0  28       10.70       21.93      6.57 o 
   4   0  28        0.02        4.41     20.30 o 
   0   1  28      122.38      115.90      6.45 o 
   1   1  28       81.30       85.96      4.71 o 
   2   1  28        3.73       13.53      4.52 o 
   3   1  28      129.13      114.77      5.33 o 
   4   1  28       96.39      118.09     21.17 o 
   0   2  28        5.40       17.93      6.03 o 
   1   2  28       59.96       61.14      4.54 o 
   2   2  28      377.23      354.17      6.64 o 
   3   2  28        6.55        7.89      4.73 o 
   4   2  28        5.00       23.46     20.21 o 
   0   3  28      234.51      260.04      8.39 o 
   1   3  28        1.28        4.52      4.16 o 
   2   3  28       66.81       66.16      5.11 o 
   3   3  28       54.52       54.33      5.14 o 
   4   3  28      102.72      119.04     23.18 o 
   0   4  28       35.62       40.66      6.24 o 
   1   4  28       44.42       49.92      4.37 o 
   2   4  28       27.89       41.03      4.70 o 
   3   4  28        6.41        9.74      4.60 o 
   0   5  28      155.28      152.21      7.28 o 
   1   5  28       31.75       39.53      4.79 o 
   2   5  28      125.31      129.85      5.19 o 
   3   5  28        0.69       -4.82      5.97 o 
   0   6  28       71.45       70.32      6.43 o 
   1   6  28       59.95       68.01      4.85 o 
   2   6  28       97.75       99.52      5.21 o 
   3   6  28       40.49       39.02      5.67 o 
   0   7  28       93.72       82.59      6.53 o 
   1   7  28       55.61       63.64      4.98 o 
   2   7  28       61.91       66.84      4.58 o 
   3   7  28        0.45        2.04      5.27 o 
   0   8  28       71.84       80.62      6.65 o 
   1   8  28      191.39      194.31      5.81 o 
   2   8  28       20.48       18.21      4.37 o 
   3   8  28        3.63        5.96      5.44 o 
   0   9  28        0.25       15.09      7.42 o 
   1   9  28       68.67       72.05      5.97 o 
   2   9  28       18.21       20.13      5.65 o 
   3   9  28        3.42        8.63      9.94 o 
   0  10  28       16.59       24.15      6.18 o 
   1  10  28       60.44       77.11      5.87 o 
   2  10  28       19.49       27.24      5.92 o 
   3  10  28       14.23        7.67     11.20 o 
   0  11  28       86.32       91.13      7.78 o 
   1  11  28       35.42       43.54      5.59 o 
   2  11  28       31.59       45.59      5.54 o 
   0  12  28        7.86       12.38     10.23 o 
   1  12  28       16.87       23.53      7.73 o 
   2  12  28       40.50       39.68     10.31 o 
   0  13  28        4.86        7.76     13.22 o 
   1  13  28        4.63        4.91      6.51 o 
   0  14  28       19.23       29.59     14.46 o 
   1  14  28       22.30       24.76      8.25 o 
   1   0  29      535.60      525.11      9.66 o 
   2   0  29        9.86       12.36      6.70 o 
   3   0  29        1.59       19.56     13.69 o 
   0   1  29      103.79      101.70      6.54 o 
   1   1  29       12.49       13.73      4.33 o 
   2   1  29       31.65       34.75      4.83 o 
   3   1  29       61.46       80.02     10.47 o 
   0   2  29       37.59       42.41      6.07 o 
   1   2  29      111.12      117.55      4.89 o 
   2   2  29       24.60       35.20      4.89 o 
   3   2  29       69.09       74.70     10.47 o 
   0   3  29       99.30      113.82      7.27 o 
   1   3  29       94.20       81.44      4.77 o 
   2   3  29      135.27      143.00      5.58 o 
   3   3  29       49.89       47.66     10.16 o 
   0   4  29       85.97       85.16      6.78 o 
   1   4  29      146.46      151.06      5.17 o 
   2   4  29      102.03      102.21      5.16 o 
   3   4  29        8.23       17.94      9.77 o 
   0   5  29       15.31       13.52      6.05 o 
   1   5  29       22.30       29.56      4.51 o 
   2   5  29      261.76      237.33      6.01 o 
   3   5  29       12.66       20.20     10.13 o 
   0   6  29        9.16       14.30      5.92 o 
   1   6  29      152.70      174.75      5.59 o 
   2   6  29       19.58       28.17      4.87 o 
   3   6  29       23.81       27.67     13.91 o 
   0   7  29      187.01      198.35      7.73 o 
   1   7  29      165.49      169.97      5.80 o 
   2   7  29      116.33      112.73      5.44 o 
   3   7  29       15.02       19.57      9.66 o 
   0   8  29      106.96      100.32      6.99 o 
   1   8  29       27.73       36.55      4.78 o 
   2   8  29        3.87        6.92      4.56 o 
   3   8  29       52.92       61.49     12.56 o 
   0   9  29       36.28       50.66      8.09 o 
   1   9  29       13.28       18.72      5.83 o 
   2   9  29       61.38       77.40      6.27 o 
   0  10  29      161.72      191.34     10.65 o 
   1  10  29       75.30       73.37      5.99 o 
   2  10  29       18.13       23.93     10.79 o 
   0  11  29       40.56       48.23      7.45 o 
   1  11  29       61.29       68.50      6.01 o 
   2  11  29        0.14        9.48     14.46 o 
   0  12  29       11.54        6.13     12.74 o 
   1  12  29       47.25       56.42      9.49 o 
   0  13  29        1.68        4.31     13.79 o 
   1  13  29       26.65       24.27     10.86 o 
   0   0  30      292.61      284.19     11.03 o 
   1   0  30      265.83      286.42      8.43 o 
   2   0  30        3.22        5.61      6.58 o 
   3   0  30       53.24       64.46     18.91 o 
   0   1  30        7.51        8.75      5.77 o 
   1   1  30       48.52       46.95      4.83 o 
   2   1  30      136.19      150.98      5.57 o 
   3   1  30       29.08       42.88     12.31 o 
   0   2  30       35.96       30.25      6.24 o 
   1   2  30       25.73       30.34      4.43 o 
   2   2  30      160.50      150.21      5.66 o 
   3   2  30       16.59       30.11     12.03 o 
   0   3  30      221.46      236.97      8.41 o 
   1   3  30       41.08       43.38      4.57 o 
   2   3  30      101.49      111.47      5.47 o 
   3   3  30       32.22       32.15     14.29 o 
   0   4  30       42.12       42.31      6.73 o 
   1   4  30      261.02      272.07      6.16 o 
   2   4  30       79.72       74.00      5.19 o 
   3   4  30       22.58       34.00     21.26 o 
   0   5  30        1.06       -0.88      6.17 o 
   1   5  30      167.03      169.51      5.65 o 
   2   5  30      168.74      180.93      5.98 o 
   3   5  30       39.05       28.35     20.78 o 
   0   6  30       76.66       62.50      6.72 o 
   1   6  30       65.72       77.09      5.08 o 
   2   6  30      126.01      130.39      6.82 o 
   0   7  30      190.12      177.28      7.71 o 
   1   7  30       29.33       24.34      4.93 o 
   2   7  30        6.39        9.24      5.89 o 
   0   8  30      172.76      173.15      7.61 o 
   1   8  30       37.31       48.90      5.00 o 
   2   8  30       16.99       22.04      6.09 o 
   0   9  30      240.06      249.72     10.38 o 
   1   9  30       51.90       63.21      6.84 o 
   0  10  30       41.94       35.44      8.78 o 
   1  10  30       23.36       27.88      6.38 o 
   2  10  30       22.62       21.45     15.13 o 
   0  11  30       45.96       48.63      8.79 o 
   1  11  30        2.96       14.19      9.06 o 
   1  12  30       22.97       38.21     13.50 o 
   1   0  31       75.81       81.35      6.70 o 
   2   0  31        4.60        9.64     13.34 o 
   0   1  31        1.59        3.29      5.87 o 
   1   1  31        5.87        8.68      4.23 o 
   2   1  31       55.39       79.60     10.45 o 
   0   2  31        4.28        0.96      6.16 o 
   1   2  31       49.72       52.44      4.76 o 
   2   2  31        8.93       12.75     10.70 o 
   0   3  31        1.06        8.84      6.18 o 
   1   3  31      103.53      108.37      5.11 o 
   2   3  31       87.18      112.36     12.47 o 
   0   4  31        6.05        8.08      6.41 o 
   1   4  31       26.31       29.73      4.80 o 
   2   4  31      100.38      123.15     11.85 o 
   0   5  31       17.05       20.62      6.48 o 
   1   5  31       28.01       32.01      4.75 o 
   2   5  31       97.74      108.99     10.95 o 
   0   6  31      101.26      108.88      7.30 o 
   1   6  31       91.18       87.84      5.51 o 
   2   6  31       14.52       24.99     15.06 o 
   0   7  31       43.25       36.44      6.43 o 
   1   7  31       13.80       14.54      5.07 o 
   0   8  31      197.92      217.14      7.95 o 
   1   8  31       29.37       25.25      6.14 o 
   0   9  31        0.20       24.80     17.91 o 
   1   9  31       80.77       98.00     14.12 o 
   0  10  31      237.51      239.91     22.60 o 
   1  10  31       43.99       52.20     16.19 o 
   0  11  31        0.00       14.56     18.20 o 
   0   0  32        4.00        4.71      8.43 o 
   1   0  32       39.89       38.90     11.36 o 
   2   0  32        9.19       19.92     23.94 o 
   0   1  32        7.73        5.75      6.13 o 
   1   1  32       13.86       20.08      6.46 o 
   2   1  32       28.36       28.92     22.31 o 
   0   2  32        4.15        5.17      6.44 o 
   1   2  32        5.88        9.54      5.66 o 
   0   3  32       24.72       25.08      6.38 o 
   1   3  32        6.46        9.33      5.46 o 
   0   4  32        0.67       -0.17      8.33 o 
   1   4  32       21.21       32.22      8.20 o 
   0   5  32        1.72        4.53      7.99 o 
   1   5  32        8.78       20.25      9.72 o 
   0   6  32       16.35       12.35      7.71 o 
   1   6  32        5.53       16.68     13.23 o 
   0   7  32       36.92       38.03      7.86 o 
   1   7  32       62.11       89.48     15.07 o 
   0   8  32      281.86      301.43     16.78 o 
   1   8  32        9.35       22.99     15.51 o 
   0   9  32       33.87       58.99     20.02 o 
   0  10  32      205.47      244.70     23.08 o 
   1   0  33       81.19       95.69     11.93 o 
   0   1  33       13.09       13.31      9.47 o 
   1   1  33       17.21       23.87      7.36 o 
   0   2  33        0.03        4.04     10.36 o 
   1   2  33       38.44       29.97      7.25 o 
   0   3  33        2.78       14.00     11.07 o 
   1   3  33       29.02        9.61     11.29 o 
   0   4  33        1.03        4.47     10.48 o 
   1   4  33       18.35       33.79     13.69 o 
   0   5  33       20.96       20.66     13.10 o 
   1   5  33        9.05        8.14     20.69 o 
   0   6  33        6.03        3.59     12.44 o 
   0   7  33       64.27       60.71     13.21 o 
   0   0  34      310.81      301.77     24.23 o 
   1   0  34       50.63       62.32     14.54 o 
   0   1  34       28.75       45.13     12.69 o 
   1   1  34       17.25       11.92     10.87 o 
   0   2  34       53.35       38.57     13.32 o 
   1   2  34        4.49       14.35     10.12 o 
   0   3  34        0.68       13.89     17.05 o 
   1   3  34       10.15        7.85     19.92 o 
   0   4  34        1.39       -1.05     16.38 o 
   1   4  34        6.06      -10.63     21.36 o 
   0   5  34        2.69       33.52     16.76 o 
                                                 
